# Supplementary material for: The Implementation of a Business Process Model and Notation for Modeling Patient Health Care Trajectories: Systematic Review
Source: J Med Internet Res. 2026 Jun 9;28:e78506. doi: 10.2196/78506 (PMC13249068; doi:10.2196/78506)
Supplement: Multimedia Appendix 2 [file jmir-v28-e78506-s002.xlsx]

## Sheet: Feuil1
Number of papers	References							Study description								Study results			Business Process Modeling Notation (BPMN)
	Lecteurs	Reference Covidence	Title	First Author	Authors' Affiliation	Year of publication	Country's Study Affiliation (first)	extension	Study design		Type Health Trajectory	Study setting/ setting intervention	Key variable/dimension analyzed	Aims/ Objective of the study	Expected Results	Study Findings	Study outcomes	Study limitation	Objective FOR USING BPMN	Benefit/advantage of using BPMN	Limit of using BPMN	Opportunities	Alternatives/ threats
1	MP & AC	#592 – Ajmi 2015	Mapping patient path in the Pediatric Emergency Department: A workflow model driven approach	Ines Ajmi	Laboratoire d'Automatique, Génie Informatique et Signal	2015	France	BPMN+ Simulation module through EVALAB graphical interface	Survey-study of the French National Research Agency (ANR) project, titled: ‘‘Hospital: Optimization, Simulation and avoidance of strain’’ (HOST)	Experimental	The pathway of the patients through the Pediatric Emergency Department (PED)	Hospital (PED)	To construct the workflow model of the patient journey in a Pediatric Emergency Department (PED), in order to identify the sources of delay in patient flow or the dysfunctions of the PED, and aspects of the PED activity/indicators of crowded situations that could be improved.	To provide a complete picture of the PED delivery processes and detailed data on all aspects of the patient journey in order to identify bottlenecks that potentially contribute to overcrowding. In other word, this study aims to gain a better understanding of delaying factors in the patient path and to provide an efficient base for service scheduling within the PED of the Regional University Hospi…	The expected results will consist in establishing the methods and operational tools allowing: (1)To bring the recommendations for the emergency paths conception and reengineering for health establishments, (2)To improve the handling efficiency and the quality of the service returned to the patient,(3)To assure a better internal and external coordination with the other actors of the emergency path…	The workflow model has identified three major stages: Stage 1 (Patient Arrival and Initial Assessment), Stage 2, (Patient (re)orientation and treatment) and Stage 3 (Patient Destinations) in the patient journey. In Stage 1, a number of dysfunctions related to the patients that unsatified them: physical layout of the PED entrance (triage area), overloading at triage, duplication of documentation, …	The workflow mapping model was limited to the Pediatric Emergency Department (PED) itself. Therefore, the outcomes are valuable, primarily, for internal PED management.	Nevertheless, the mapping process does shed light on the impact of external factors such as inpatient bed availability (first crowded situation indicator) and on the impact of internal factors such as the sudden increasing of patient flow (second crowded situation indicator). This latter indicator generates a peak of activity of medical staff then a bottleneck (third crowded situation indicator).…	In this paper, BPMN was used to present the workflow models of the patient journey in a PED	The BPMN is a common standardized graphical language which allows the design of a workflow model. It offers the following advantage: including the events, sub-processes, activities, gate ways, data and conversations in the same model representing the considered processes. These are critical to our study because we have to model the patient journey as many detailed interconnected processes and sub…	/	The workflow diagrams modeled the complete patient journey, whilst the simulation module enabled the strengths and weaknesses of the PED processes to be identified and the impact of bottlenecks within the patient journey to be measured. These models have the added advantage of being easily validated by the user in the system because the graphical elements are easily understood. In addition, there…	/
2	MP, AC	#581 – Ateetanan 2017	From Service Design to Enterprise Architecture: The Alignment of Service Blueprint and Business Architecture with Business Process Model and Notation	Ateetanan, Pornprom	Japan Advanced Institute of Science and Technology (JAIST) and Sirindhorn International Institute of Technology (SIIT) Thammasat University,	2017	Japan	BPMN + Information and Communication Technology (ICT)	Development of a method for a holistic view of an enterprise by linking information and communication technology (ICT) and enterprise architecture together through service blueprint and business architecture with BPMN	Conceptual level	Outpatient department	hospital	Activities, roles, information and communication technology (ICT)	1) To relate service design to enterprise architecture through their modeling formalisms and 2) To explore the relating of business architecture, service blueprint and business process model and notation (BPMN).	a means for achieving coherency and consistency of a business system (relating strategic elements to business processes)	Service Blueprint (SB) can be related to BPMN. SB processes are similar to BPMN swimlanes. They both have physical evidence as front-stage indicators to customers of services quality and to constrain customer actions	Method developed to align of service blueprint with BPMN for entreprise architecture . BPMN diagram are used in the blueprinting section to describe service delievery process in detail.	the method is still in evaluation (work in progress)	Visualization of roles and systems	language most used for diagrammatically representing process; standard business process model notation; detailled description of processes; depict organizational department, system and roles; capability to represent any parts of the services provider organization and their interaction with customer; preferable modeling approach for information systems , business analyst and professionals	strictly limited to the modeling of business processes; business strategy, organizational structure, functional breakdowns, data, information and rules models are out of scope	Business process modeling in Business architecture layer is the business process innovation which is one of the key capabilities within the value co-creation approach. It is the approach to reinventing business processes to be modernized, re-imagined, and business digitized. The further study, beyond process modeling, enterprises can turn their process maps into running process applications witho…	/
3	MP, PL	#572 – Barbagallo 2015	Optimization and planning of operating theatre activities: an original definition of pathways and process modeling	Barbagallo, Simone	Bambino Gesù Hospital, Rome	2015	Italy	BPMN + Decision Modeling Notation (DMN)	Development of an optimization model linked to BPMN for the representation and analysis of Operating room process	Experimental	Operating Room pathway	hospital (paediatrics)	Activities, resources, roles, tasks (Flow, timing, resource)	To redefine the overal surgical processes based on avaliable informations about existing procedures, and linking it to an optimisation model to verify the impact in terms of resource use and activities	The results show an increase of Operating room utilisation and patient scheduled, waiting list reduction and improvement in resource utilisation (optimisation of activity planning)	Patient waiting list, Operating room utilisation, Number of patient treated considering the urgency level	Number of patients treated and in the waiting list	The limitation is related to the application of small number of ORs and three main clincal pathway	Visualization and definition of the clinical pathway with a special focus on the resources and the activities, in order to include them as constraints of the optimisation model	The BPMN is seen as the best method to represent the CP and the resources involved. Compared to other approach it has the simplest approach and it is readable and understandable by both clinicians and IT staff	Limited to the definition of the pathway and resoources; with the definition of organizational structure and the resources	joint use of BPMN and optimisation models	EXPRESS [22] is a standard for data interoperability inlong-term large projects, especially in the aerospace andmilitary industry. It is focused on data description anddata operability instead of process description. IDEF is aset of techniques used to model processes (the most im-portant ones are IDEF0 and IDEF3 [23]). It was theapproach of choice in the 1990s. It is a robust industrystandard how…
4	MP, AC	#448 – Bazhenova 2019	From BPMN process models to DMN decision models	Ekaterina Bazhenova	Department of Computer Science, University of Verona	2019	Italy	BPMN + Decision Modeling Notation (DMN)	Extraction of DMN decision models from BPMN process models focusing on the data perspective of process models and provinding an approach to derive DMN model including such decisions	Conceptual level	Chronic obstructuve pulmonary disease (COPD): patient that either need to be diagnosed with COPD or COPD patients that are experiencing a sudden worsening episode	hospital	Decision activities and decision logic, business rule activities, data, stakeholder, tasks	To improve communication between stakeholders and to ease the refinement of existing process ans decision models carried out by knowledge workers	A proposed approach to be used to guide the derivation of decision models related to existing BPMN process models and to improve understanding of integrated process and decision models under a data perspective.	The combination of BPMN and DMN models allows one to naturally model decision logic separately from process logic, thus achieving a ‘‘separation of concerns’’ , which is eases process and decision model maintainability . The extraction of DMN decision models from BPMN process models, focusing on the data perspective of process models and providing an approach to derive a DMN model including such …	A BPMN standard analysis of the process elements carrying potential data has resulted as a classification of elements with respect to their relevance in capturing data useful for decision-making and were derived as decision patterns including the process elements. Afterall, those patterns were mapped as BPMN patterns towards possible DMN elements.	Focus on ''local decisions'' level, so higher or strategic decisions that are not explicitly made in business processes or span over multiple processes is out of the scope of this paper. The BPMN qualitative analysis has a defined scope: BPMN element connected to data elements and the approach is based on process-related data explicitely modeled (visualized in process model), Moreover, the automa…	To extract DMN decision models from BPMN process models. BPMN is used to model processes.	In BPMN, text annotations attached to activities are used to provide additional text information about that activity. Therefore, as there is no limitation on their content, text annotations can represent both data, and requirements for decision-making. ; Some events such as message, escalation, error, and signal events have the capability to carry data.	Process models are not meant to represent decisions, not always easy to understand whether such process-related data concern are also udes for making decision and how.	DMN developed also by OMG is designed to complement BPMN for decision design.	In BPM, the problem of having decisions hard-coded into process models gives rise to maintainability, flexibility, re-usability, and scalability issues
5	MP, AC	#441 – BenHassen 2017	BPMN4KM: Design and Implementation of a BPMN Extension for Modeling the Knowledge Perspective of Sensitive Business Processes	Mariam Ben Hassen	University of Sfax, ISIMS, MIRACL Laboratory	2017	Tunisia	BPMN + Clinical pathway (BPMN4CP)	The applicability of the proposed BPMN extension «BPMN4KM» is demonstrated by a medical process in the context of the association of protection of the motor disabled people of Sfax-Tunisia.	Experimental	Process of initital evaluation of motor disabled children with cerebral patsy	hospital	Types and modalities of the medical knowledge and information, actions, actor (health professionals) : Knowledge Dimension» represents the most relevant aspect of SBP modeling : This dimension (i.e., differentiation between tacit and explicit knowledge, thedifferent types of knowledge conversion, the dynamic aspects of knowledge, the different sources of knowledge, etc.) is not yet fully supporte…	To develop of a valid BPMN extension for integrating knowledge dimension in SBP models. The proposed extension, entitled «BPMN4KM» is developed using the extensibility mechanisms of BPMN [5]. Furthermore, we develop a specific plug-in based on the Eclipse platform, called « K4BPMN: Knowledge for Business Process Modeling Notation », implementing and supporting BPMN4KM to include and represent all…	To enrich the graphical representation of SBPs in order to identify and localize the crucial knowledge mobilized and created by these processes / Enhancement of the standard BPMN to overcome the limits of knowlegde modeling languages and BPM languages in the aim to fully include the knowledge dimension	The meta-model BPM4KI (BPM for Knowledge Identification) organizes the concepts of the knowlegde perspective and inter-aspects relationships. It differenciate the 5 main dimensions of knowlegde for modeling SBP: (a) affiliation of knowlegde/agentive entity, (b) source of knowledge, (c) organizational coverage of knowledge, (d) nature of knowledge, (e) strategic the localization and identification…	Using built-in entension mechanism of BPMN 2,0 meta-model, they extend SBP model with knowledge dimension allowing new and specific graphical representation for the BPMN4KM.	The SBP example from the medical domain is simplified because BPMN4KM is still in its experimental stage.	Extension of the graphical representation of BPMN to include knowledge definition for a rich and expressive graphical representation of processes	BPMN expressiveness, the well-defined meta-model and the possibility of workflow integration; BPMN addressed the highest representation coverage of the set of BPM4KI concepts and incorporates requirement for SBP modeling better than other formalisms; extensibility mechanisms of BPMN	Poor modeling capabilities for the knowledge dimension (BPMN does not explicitely represent key concepts of the knowledge perspective);	BPMN extension for representing, integrating and implementing the knowledge dimension in BP/SBP models using the extensibility mechanisms of BPMN. This extension allows a rich and expressive representation of SBPs in order to improve the localization and identification of crucial knowledge mobilized and created by these processes.	For knowledge modeling: KMDL, PROMOTE and NKIP. They have shortcomings concerning their abilities to explicitely and fully represents knowledge perspective.
6	MP, PL	#428 – Bisogno 2016	Combining modelling and simulation approaches How to measure performance of business processes	Stefania Bisogno	Department of Enterprise Engineering, University of Rome "Tor Vergata"	2016	Italy	BPMN + Business Processes Simulation (BPSim 1.0))	This study employs two standards methods (Business Process Modelling Notation (BPMN 2.0) and Business Processes Simulation (BPSim 1.0)) to measure key performance indicators (KPIs) of BPs and test for potential improvements. The BP is first modelled in BPMN 2.0. Operational performance can then be measured using BPSim 1.0. The process simulation also enables execution of reliable “what-if” analys…	Experimental	The case study examines a standardised patient arrival and treatment process in an orthopaedic-emergency room (OER) of a public hospital.	An orthopaedic emergency room of a 500-bed public hospital in northern Italy.	The study permits to test the process designs and quantify the measurement of the variations in operational performance through several key performance indicators (KPIs).	The purpose of this paper is to provide a method for analysing and improving the operational performance of business processes (BPs). The ultimate goal of the method is to support improvement in operational performance by evaluating how potential strategic and operational changes would influence the process and its KPIs (“what-if” analysis).	The joint modelling-simulation approach offers a virtual laboratory that allows verification of the impact of process improvements on operational performance. Simulation and what-if analysis permit ready consideration of different scenarios in order to verify which changes would be best, testing even those that might seem much less probable. Simulation makes it possible to anticipate the occurren…	The method permits detection of process criticalities, as well as identifying the best corrective actions by means of the “what-if” analysis. The paper discusses both management and research implications of the method.	The study responds to current calls for holistic and sustainable approaches to business process management (BPM). It provides step-by-step process modelling and simulation that serve as a “virtual laboratory” to test potential improvements and verify their impact on operational performance, without the risk of error that would be involved in ex-novo simulation programming.	the use of a single-case design has some limitations, precisely for issues of external validity and generalisation. Future studies could consider the replication of the research approach in different wards or hospitals, and also to combine further approaches (such as action research) to take account of more stakeholder engagement. A further limitation is that the current representation of perform…	To assist in visualising process behaviour, then measuring process operational performance, and finally examining the different scenarios for improvement	BPMN has the advantage of supporting the design of conceptual models that can immediately be converted into process models in executable languages (i.e. Business Process Execution Language, BPEL), and directly executed in software systems. It also permits a good representation of the conceptual model, which can be defined as “the description of the model that is to be developed. Conceptual modell…	A simulation experiment which might enable measurement of operational performance under different BPs, in order to select the appropriate processes for improvement in organisational performance or to validate the approach.	The holistic approach provided by BPSim and BPMN 2.0	Future research could extend the operational performance analysis to this and other performance dimensions in order to expand the range of decision-making input available to the manager
7	MP, AC	#416 – Braun 2016	BPMN4CP Revised - Extending BPMN for Multi-Perspective Modeling of Clinical Pathways	Braun, Richard	TU Dresden	2016	Germany	BPMN + Clinical pathway (BPMN4CP)	Enhancement of BPMN extension (BPMN4CP) designed to model Clinical Pathways	Conceptual level	stroke care	hospital (demonstration of the application)	Activities, resource, interdependencies (Coordination, standardisation & control clinical pathway)	Conceptualisation of clinical pathway (useful for standization, control & coordination in order to process optimization)	BPMN4CP 2,0 : Revision of the first approach that adapts BPMN to CP modeling	Valid BPMN extension for CPs that can be applied by domain experts or customized by model engineers; an extended CP domain ontology that can be reused or adapted for various purposes; an integrated extension method for BPMN, which is grounded on a comprehensive set of requirements.	Common usable extension; stakeholder-specific diagram	Space limitations, some steps are not shown in detail, extension has limitations in modeling role across shared activities	Provide a valid BPMN extension for CPs that can be applied by domain experts or customized by model engineers	Range of process-related concepts; prevalence and acceptance both in academia and industry; standardization benefits; well-defined meta-model facilitating model exchangeability; tool integration; unambiguous language interpretation; supports the derivation of computer workflow models; lightweight mechanism for language extension; numerous BPMN modeling tools; models processes, activities and even…	lacks in representing specific aspects (specific restrictions and Clinical Pathways-related resources and documents) from clinical pathways; does not provided for the definition of the required perspectives and diagrams; BPMN specification only provides 4 meta models concepts and lacks in terms of procedural guidance for their application; properties have no further features; limit to model roles…	The extension explicitly provides separate diagrams for resources and documents in order to enable stakeholder-specific perspectives for complexity reduction.	CMMN: focuses on modeling processes that can react ad-hoc on changing case-specific conditions
8	KSA, MP	#417 – Braun 2014	BPMN4CP: Design and Implementation of a BPMN Extension for Clinical Pathways	Braun, Richard	TU Dresden	2014	Germany	BPMN + Clinical pathway (BPMN4CP)	Development of BPMN extension (BPMN4CP) designed to model Clinical Pathways	Experimental	Dental care (wisdom tooth treatment)	/	Activities, resource, interdependencies (clinical pathway)	Development of a valid BPMN extension for Clinical Pathways, able to consider elements that are not included in BPMN such as Evidence based criteria	CDME (Conceptual Domain Model of the Extentsion) and BPMN+X (BPMN Extentsion Model), BPMN4CP	BPM and re-engineering techniques can be sucessfully employed to support iterative and incremental design of care pathways and their related decision-making activities. Information plays an important role in all the design phases of the care pathway.	a valid BPMN extension for CPs that can be applied by domain experts or even customized by model engineers.	Limitations are given by the short description of the extension. The validation is not included and should include expert interviews to validate the structure. Missing inclusion of possible deviations from the CP	Conceptual model/Clinical Pathway modeling	BPMN covers a lot of CP requirements (especially regarding several process flow aspects	Missing inclusion of possible deviations for CP	The evolved extension (BPMN4CP) provides a reliable base for both semiformal modeling of CPs and the derivation ofexecutable workflow models in BPEL due to its conformanceto the BPMN specification.	One of the most promising approaches is the recently published Case Management Model And Notation (CMMN)[20], which focuses on modeling processes that can react ad-hoc on changing (case-specific) conditions... the effort of standardization is abandoned in favor of a higher degree of freedom within the described processes, which in turn contradicts the idea of CP concept.
9	Paolo; MP	#404 – Çatal 2017	Supporting process execution by interdisciplinary healthcare teams: Middleware design for IBM BPM	Nihan Çatal	School of Electrical Engineering and Computer Science, University Ottawa	2017	Canada	BPMN + Information and Communication Technology (ICT)	Middleware approach to enables Business Process Management (BPM) suites to interact with a semantic layer, here the interdisciplinary healthcare team ontology (opportunities for deployment in Healthcare organizations)	Conceptual Level	Acute stroke	Management process and interdisciplinary healthcare teams	Interdisciplinary healthcare teams, workflow, care processes, tasks, actors	To create a middleware that interact with commercial BPM suites to support the dynamic and capability-based allocation of tasks to the most suitable practitionner during the execution of a process	Proof-of-concept of the feasability and advantages of the proposed middleware approach compared to related work.	An intermediate middleware, with a well-defined interface, is a potential way to integrate a semantic layer with a BPM suit in order to capture complex healthcare processes and support dynamic IHT collaboration.	Development of GESI (Generic Engine and Sematic Interface) which complements the other layers in adressing capacity-based allocation, tasks assignement, leaders, exceptions. Proof-of concept with a simplified acute stroke management process	we still have to support the implementation of other adapters to demonstrate the generality of the middleware. Another threat is the very limited number of processes and scenarios tested so far, and the lack of deployment in a real healthcare environment, with real users and interactions with health information systems.	Process remodeling of an acute stroke management (for the proof-of-concept)	Standard language, well supported with sufficien expressiveness	lacks in representing special restrictions and concepts from the context of CPs	the BPMN extension BPMN4CPwas developed and explicated by applying the BPMN extension mechanism and the extension method of STROPPI ET AL. (2011)	whether such process-based approach would scale well for patients with multiple morbidities; knowing where this paradigm breaks is important to better scope the types of care processes that are feasible.
10	MP, AC	#384 – Combi 2016	Seamless Design of Decision-Intensive Care Pathways	Carlo Combi	Department of Computer Science, University of Verona	2016	Italy	BPMN + Decision Modeling Notation (DMN)	Introduction of an integrated approach/methodology to deal with healthcare processes and relates decision-making design	Experimental	Chronic obstructuve pulmonary disease (COPD) in the region of Veneto, in north-eastern Italy	COPD diagnostic-therapeutic care pathway in a regional health service (primary care, hospital and specialist care)	Decision logic (decision-making process activities), activities (tasks), human (participants), physical and informational resources, events, gateways	The authors propose an integrated approach to deal with healthcare processes and related decision-making design, in order to support the development and re-engineering of diagnostic-therapeutic care pathways and to enhance the (re)-use of clinical information.	Conceptual re-design of healthcare processes / Optimization of healthcare processes by an agile design approach of organizational structures and processes	BPM and re-engineering techniques can be sucessfully employed to support iterative and incremental design of care pathways and their related decision-making activities. Information plays an important role in all the design phases of the care pathway.	Using COPD diagnosis and staging to illustrate how DMN can portay decision-making and linking the decision to BPMN processes.	Decision modeling was kept at a high level of abstraction to suit best the conceptual re-design processes. Paper space limitations, only the final step are shown.	Conceptual re-design of healthcare processes using DMN to complement BPMN processes .	Suitable for both process experts and end users;	BPMN-based modeling in healthcare is still modest; most research paper focus on extenting the BPMN core to improve expressiveness (tailored for specific clinical circunstances)	Decision Model and Notation (DMN) was designed by the OMG as a complement to BPMN for modeling decision requirements	Decision models turn out to be more complex due to the usual form of natural language statements (medical evidence, professionals knowledge and qualitative assessment)of the the non-operational decisions in healthcare.
11	MP & KSA	#383 – Combi 2017	Towards Dynamic Duration Constraints for Therapy and Monitoring Tasks	Carlo Combi	Department of Computer Science, University of Verona	2017	Italy	BPMN patterns + Managing shifted duration constraints	Proposition of a set of BPMN patterns to foster the modeling and management of shifted duration recurrent in medical practice	Theorical (scenarios)	Pharmaceutical therapies and monitoring tasks	Pharmaceutical therapies and monitoring tasks scenarios	Duration constraints, activity duration, completion times of tasks	In this paper, we propose a set of BPMN patterns for modeling shifted duration constraints in healthcare processes, aimed at fostering the run-time management of duration violations. In particular, we consider the possibility of violating either the minimum or maximum duration of a medical task.	To optimize modeling and management of shifted duration by BPMN patterns	Activity duration of care Treatment duration often determines drug therapy effectiveness, hospital lenght of stay is an important factor for ecaluating chances of patient readmission, etc.	Using duration constraint modeling scenario to improve treatment success and service quality.	Theorical paper	Using BPMN patterns (scenario) to model and manage shifted duration. To model the specification of activity shifted duration.	BPMN patterns are suitable for modeling and detecting shifted duration with reset	BPMN 2.0 does not properly support the representation of activity duration (temporal information and time constraints)at modeling time, within process diagrams	BPMN is suitable to represent knowledge-intensive clinical pathways	/
12	Paolo ; MP	#377 – Crisan-Vida 2013	ICT Solution for Assisted Diagnosis Based on Monitoring in Cardiology Departments	Mihaela Crisan-Vida	Department of Automation and Applied Informatics, University "Politehnica" Timisoara	2013	Romania	BPMN + Information and Communication Technology (ICT)	Improving care of the patient by an application (cloud computing technologies) enhancing communication and data access between patient, providers (department) based on the model of the monitoring activities workflow in cardiology	Experimental	Cardiology department (monitoring of the patient)	Monitoring patient health (information from different sources: different medical unit, patient's home or input during consultations)	Activity/action, actors, information/data, electronic medical record, communication	To optimize patient care by collecting important amount of data for diagnosis and prevention	reduce medical error related to omission of data, quick and correct data access, better continuity of care	For complex applications development, it is important to have a good model of workflow and ti clealy write specifications of the project. Using cloud computing system has the advantage of a continuous communication based on HL7 CDA between computing system and is adequate for frequent changing.	The cloud computing application manage different information from various sources (medical providers, patient's home, consultations) and leads to a better care of the patient with cardiovascular problem.	No feedback or evaluation of the application by the physician and/or patient. Demonstration limited to cardiology departement	To model the workflow of monitoring activities in the cardiology department	Designed to coordinate the sequences of processes and messages that flow between participants in different activities; useful to communicate a wide variety of information to a wide variety of audiences; internationally accepted process modeling; unified and standardized processes; written in a natural language better understood by non-technical persons; easy to add modification or new actions; ac…	/	provides a summary of a whole system in a single illustration;	/
13	MP, PL	#373 – Cutting 2015	Using Workflow Modeling to Identify Areas to Improve Genetic Test Processes in the University of Maryland Translational Pharmacogenomics Project	Elizabeth M. Cutting and Casey L. Overby (contributed equally)	Program in Personalized and Genomic Medicine and Department of Medicine, University of Maryland School of Medicine, Baltimore,	2015	USA	BPMN + Information and Communication Technology (ICT)	Improving genetic testing processes by using workflow modeling	Experimental	Coronary heart disease (CYP2C19 genetic testing)	University medical center (Personnalized and genomic medecine)	actors, routes of delivery and notification (relay of information), tasks, time, problem	To use the CYP2C19 genotype testing to tailor antiplatelet therapy to cardiac stent patients (to support clinical decision)	Optimization of healthcare processes: to clarify the current processes (gentic testing) and to illuminate potential improvements to these processes.	A workflow model was developed according to the discussion from focus groups about processes for delivering genetic tests to clinicians. The findings from focus groups are that current process could be improved to reduce errors and decrease workload.	Recommandations for the improvement of the technical and organizational processes related to the delivery of genetic tests in in Translational Pharmacogenomics Project: implementing clinical decision support (CDS), establishing a laboratory information management system (LIMS) capable to communicate with EHR, alert message	Limitation by the nature (research project) of the TPP Project for the viewing genetic test results topic: the recommandations from the research team can't be available within the lab report.	To document current genetic testing processes after analyzing qualitative data collected from Focus Groups.	Identification of reduntancies in the process; identification of the actors and the entities that work together in the process; using BPMN to represent complex processes allows them to vizualise where crucial improvements can be made and where CDS could be implemented; BPMN can be use as a learning tool to examine similar processes; effective modeling for complex workflow	Research on business process modelling has demonstrated notations and tools which deal directly with process modelling, but has not been concerned with problems like data interpretation and decision making.	This study is also part of a larger project to design and develop a software application to assist clinicians in making healthcare decisions based on genetic test results.	/
14	MP & KSA	#361 – deBruin 2018	Separating Business Logic from Medical Knowledge in Digital Clinical Workflows Using Business Process Model and Notation and Arden Syntax	Jeroen S. DE BRUIN	(1) Institute eHealth, Department of Applied Computer Sciences, FH Joanneum, University of Applied Sciences GmbH, (2) Medexter Healthcare GmbH	2018	Austria	BPMN + Evidence-based clinical guideline	A preliminary technical and clinical feasibility study on integration of evidence-based clinical guidelines into the patient care process by decoupling business logic and medical knowledge in digital clinical workflow	Experimental	prevention of mother-to-child transmission of hepatitis B	Obstetrics and Gynecology Department, Hospital	clinical guidelines, workflow: event, activities, control flow	To devise a set of best-practice methods on the implementation and deployment of digital clinical guidelines in order to ensure and optimize the quality of patient care by separating business logic from medical knowledge and decision-making	To integrate evidence-based clinical guidelines into the patient care process, and aids in the widespread dissemination and use of such guidelines. (Optimization of care and quality of care)	Clinical guidelines are usually documented as narratives containing descriptive texts, partially structured if-then statements, annotated decision tables, and/or narrated decision trees. In order to be integrated into an information system and processed automatically, the narratives need to be transformed into a standardized representation language and compiled into a computer-interpretable progr…	A clinical workflow solution that combines a BPMN-based workflow model with Arden Syntax MLMs to simplify the complex clinical guidelines by dividing them into an evidence-based general workflow layer, and an institute-specific medical decision-making layer.	As the approach was developped in a controlled environment, several limitations need to be considered: it needs to be evaluated by different stakeholders because the guideline was not tested across different clinical departments. As this is only a preliminary technical and clinical feasibility study, an acceptance study is yet to be performed. Finally, as the workflow contains sensitive patient d…	to represent clinical guidelines in abstracted workflow form	Standard language; artefacts in BPMN enable developers to annotate models with additional information in order to improve their readability; text annotations are used to improve the readability and comprehensibility of the model.	/	The use of Activiti enabled us to implement the content of an evidence-based clinical guideline as a BPMN-based clinical workflow, while the ARDENSUITE server and rule engine software instantiates the necessary data access and knowledge-based tasks.	/
15	Paolo ; MP	#339 – Eklund 2009	BPMN and its Semantics for Information Management in Emergency Care	Patrik Eklund	Department of Computing Science, Umea University	2009	Sweden	BPMN + Information and Communication Technology (ICT)	A category theory based semantics for BPMN used in cross-functional and eventbased workflow modeling of emergency medical services, fire/rescue services and police, acting within and by a coordinated management (The study addresses the first steps to extend BPMN semantics fo a better Information management)	Conceptual Level	Emergency care (example from trauma/accident)	emergency medical services involving ambulances and emergency care	Tasks, logic and activities	to provide some initial steps towards improving this situation by describing an information representation formalism which enables management of uncertainty as well as information composition in crossfunctional scenarios.	To provide some initial steps showing how syntactic BPMN can be extended with a semantics based on monad-oriented programming. (Firt step for further discussion and works)	BPMN as a process language is intended to be a a standardized bridge for the gap between process design and process implementation.BPMN comes with syntax but possess no semantics and therefore clearly nothing is specified concerning logic and the way participants act and infer with and by tasks and sub-process in the process as a whole.	The paper shows the first step to how syntactic BPMN can be extended with a semantics based on monad-oriented programming.	The formal part in this paper is very concise and needs to be expanded in particular for non-categorical readers.	BPMN is the subject of the paper as how can BPMN be extend to incorporate semantics to facilitate information management in emergency care.	BPMN enables not just process information but in particular the communication of process information between participants in the process.	BPMN provides no semantics but gives some hints where semantic issues will become visible. BPMN being syntactic means that simulation and animation of processes are not straightforward as underlying computational models, and their semantics, are (deliberately) missing.	syntactic BPMN can be extended with a semantics based on monad-oriented programming. The benefits of using Kleisli algebras of substitutions are methodologies for managing uncertainties as well as composing data and information delivered from paths of tasks and sub-processes	Discrete simulation models, such as e.g. provided by Petri nets,
16	MP. AC	#322 – Fox 2008	From guidelines to careflows: modelling and supporting complex clinical processes	John FOX	(1) Department of Engineering Science, University of Oxford, (2)UCL Medical School and NHS Royal Free Hospital	2008	UK	BPMN + Clinical Practice Guideline (CPG)	Comparative study on computer interpretable clinical guidelines (CIGs) and business process modeling ; In this chapter we describe these two traditions, and compare some of their strengths and weaknesses.	Conceptual Level	Breast cancer referal service	Referral service from general practices to breast clinic and mammography clinic	Activities, gateways, events, actors	To describe two methods ( computer interpretable clinical guidelines) and business process modeling and compare their strentghs and weaknesses.	Identifying potentially valuable lessons for the guidelines communities.	Computer interpretable clinical guidelines and business process modeling offer complementary views of clinical processes and finding a way to unify them is a key research challenge.	Comparative description of PROforma and BPMN for the breast cancer referral process.	Example of the general approach only; the analysis is conducted on one notation of the general family (only BPMN). As the main focus is to explore whether task network languages offer an adequate foundation for general representation language, BPMN analysis is relatively short.	BPMN is used to illustrate workflow modelling languages for the comparison purpose with task network languages (PROforma)	BPMN interchangibility: BPMN notation can be translate into a standard XML-based interchange format (XPDL) and an executable process definition such as the Business Process Execution Language (BPEL); BPMN visualises non-control-flow constructs such as trigger events, delays and messages as well as the structure of a business process (internal and collaborative levels)	Offre une image statique de la trajectoire de soins : The earliest approaches to developing static models of processes continue to be influential.	The growth of interest of the workflow community in clinical process modelling and workflow management suggests that PN technology is an important candidate for designing and implementing clinical services in the future.	Earliest approaches developping static models of processes continue to be influential: PERT and GANTT charting, Petri nets. Petri nets have been increasingly successful in dynamic simulations and similar uses: they are important candidate for designing and implementing clinical services.
17	MP & KSA	#297 – Haouari 2017	Quality Assessment of an Emergency Care Process Model based on Static and Dynamic Metrics	Ghada Haouaria	High institute of Management of Sousse -Sousse University	2017	Tunisia	BPMN+ the BPM lifecycle for assessing and improving the quality of processus	Conceptual solution based on an extended BPM lifecycle to assess quality evaluation of processes of care and demonstration by a prototype: a simple web application to measure the level of quality of an emergency care process model (quality of the model and quality of the process could be assessed with their prototype)	Experimental	Emergency care	Emergency departement (hospital)	Quality assessment, static and dynamic metrics, care processes	To propose a guilding approach to assess quality of BPMN models from static and dynamic metrics	Improving the quality of the model and the quality of care processes at the modeling and the execution phase and generating a set of recommandations for designers to improve quality of BPMN model	Static metrics are applied to BPMN models and allow obtaining values related to complexity and coupling. Dynamic metrics concern the execution of BPMN models and obtain their values from log files.	They used an extension of the BPM cycle and a prototype was created with 2 spaces: one for the modeling expert to evaluate the quality of his model (modeling space) and one for the business expert to evaluate the quality of the process on the basis of its execution	Preliminary study	BPMN is used for modeling purpose (to illustrate the basic process) which is the first step of their approach	No clear data or information on the benefits or limits of BPMN. Main focus is the metrics.	/	an extension of the BPM lifecycle. This extension demonstrates the improvements brought by our solution. On the one hand, it is based on a set of quality metrics (static and dynamic) to evaluate the model. On the other hand, it refers to a set of recommendations that can help to solve the defects and thus to improve the model.	/
18	MP, AC	#283 – Hewelt 2015	Recommendations for Medical Treatment Processes: The PIGS Approach	Marcin Hewelt	Hasso Plattner Institute at the University of Potsdam	2015	Germany	BPMN + Clinical Practice Guideline (CPG)	As a part of the PIGS (Process and Information Guidance system) approach, extension of BPMN semantics to integrate the execution of multiple process models at the same time for multi-morbid patient treatment	Conceptual Level	Multi-morbid patient care	hospital	CIGs (Computer Interpretables Guidelines); SOPs (Standard Operating Procedures); CPs (Clinical Pathways)	To address the problem of multiple Clinical Pathway Guidelines (CPGs) on which treatment of multi-morbid patient treatment relies	to recommend treatment steps based on the current treatment state taking into account multiple process models, which we assume to be modeled using BPMN.	formal definition of a Treatment Cases and a setof inference rules, which specify the evolution of the TC. Redundant and con-flicting execution of activities can thus be avoided, since the treatment history isavailable to the user and the system. Since we only work with atomic tasks in thesense of BPMN in the Treatment Case, subprocesses in the model are handledby unfolding its internal to an ato…	A set of BPMN process models capturing CPGs, CPs, SOPs and organizationalprocesses is used to derive recommendations for treatment steps based on thecurrent state of a TC.	One limitation is the strict interpretation of process models, i.e. if activities from one guideline are performed in a different order or are skipped, the user “leaves” the process and therfore the guideline (no further support for this model). Repetitive or to be scheduled tasks haven't been considered in the model. Data-binding is out of scope in this work.	to model guidelines, pathways and standard operating procedures	In BPMN, activities and gateways are not atomic, but rather have internal states, e.g. they can be running or terminated [1]. These states are necessary to faithfully capture the progress of the activities’ execution and to define an operational semantics for process models.	in reality several process models govern the treatment of a patient and inform treatment decisions. A special case are multi-morbid patients, whose treatment relies on multiple CPGs, which can contradict or prescribe redundant medical procedures.	extendingthe usual semantics of BPMN, which are defined in [7], to allow the integratedexecution of multiple process models at the same time. To this end we for-mally define Treatment Cases (TCs) that where introduced in [8] to capture thecomplete treatment history of a patient, and propose an operational semanticsbased on partially ordered events. This allows us to recommend treatment stepsbased…	/
19	MP, PL	#262 – Ilahi 2016	Similarity Based Approach for Comparing Home Healthcare Processes Models in Portugal	Latifa Ilahi	ISITCom Hammam Sousse / RIADI Laboratory-ENSI Manouba	2016	Tunisia	BPMN + Clinical Practice Guideline (CPG)	Assessment of process variants within a large organization by a similarity based approach	Experimental	Home healthcare processes	Primary healthcare centers in Portugal	Process adaptations (variants) for a certain process within an large organization with units dispersed geographically as for example	To show how much models are different in the same organization	To assess the similarities and differences that exist between healthcare processes by comparing two elicited business process models according to best practices.	Even taking in account the process models for organizational units of the same regulated organization, process variants emerge and evolve to be quite different. The processes of the models of home healthcare in Portugal present significant differences to the exception of care-sub-processes.	The overall management and optimization of the other organizational or organizational-care sub-processes may be difficult to achieve. The authors proposed one of their approach based on a template process model(refered to another publication) to align process models with significant differences.	Significant differences between three elicited process models, difficult in achievieng results in other organisations of care	To graphically model the studied processes and to be used for the validation by the interviewees.	No clear data or information on the benefits or limits of BPMN. Main focus is the similarity analysis. . FROM MY UNDERSTANDING OF THE PAPER: Allows to visually compare processes; compatible with Node Matching Similarity.	in organizations that have multiple organizational units dispersed geographically or with some management autonomy, there are constraints regarding local policies, resource, culture or even geography that lead to a proliferation of process adaptations (variants) for a certain process.	a template process model that, based on similarity results, will be composed of two types of elements : rigid and flexible. Rigid elements should be executed strictly, while flexible ones can or cannot be executed, according to the organizational unit's policies.	/
20	MP & KSA	#252 – Jimenez-Molina 2018	ProFUSO: Business process and ontology-based framework to develop ubiquitous computing support systems for chronic patients' management	Angel Jimenez-Molina	Department of Industrial Engineering, University of Chile	2018	Chile	BPMN + E-health and Ubiquitous Computing + Knowledge Management + Clinical Decision Support Systems	Framework for the development of chronic support systems and applications	Empirical	chronic disease	Pediatric hospital	Stakeholder coordination, data, knowledge and service management	To create a common ground methodology upon which new developments can be created and easily intergrated to provide a better support to chronic patient, medical staff and other relevant paticipants	A holistic framework that guide the development of healthcare provisionning support applications for chronic patient by covering the following 4 layers: to gather, store, process and deliver information to interested stakeholder. (Process analysis and redesign)	The organizational and clinical processes are dependant on the place of their occurence. A general analysis of the description of healthcare organizationnal processes establishes a common ground to describe chronic patient services provisioning and allows to identified functional requirements to redesign processes such as stakeholders' coordination and data, knowledge and service management.	They redesign the processes and extend them to include data and knowledge management capabilities and provide general decision making support, context awareness and informations systems functionalities. The software architecture of the framework is based on technical approaches.	Specifics of each healthcare center adds to the complexity of the involved processes. The modeling presented in Section 3.1 addresses the base process to be implemented. Although our proposition may be enhanced, it covers the most general case.	BPM approach is used to comprehensively analyze the clinical pathways of the chronic care process and BPMN was specifically used to redesigned clinical pathways that comprise treatment of chronic patient and to integrate Computer interpretable Guidelines (CIGs) into care flows.	Formal description of the process; BPMN approach to the analysis of the healthcare organization allows to incorporate in their framework all steps involved in the diagnosis, treatment, and monitoring of chronic patients in the healthcare environment - unlike specific u-health apps and CDSS	The process composition is not done spontaneously	Intended to design and optimize the resources that are employed in providing of services, such as a patient treatment,	The spontaneous composition of processes is an interesting challenge and an active research issue, but unfortunately not yet sufficiently solved in the generic literature of BPM or service computing
21	MP, AC	#225 – Kopecky 2020	The Business Process Model and Notation Used for the Representation of Alzheimer's Disease Patients Care Process	Martin Kopecky	Faculty of Informatics and Management, University of Hradec Kralove	2020	Czech Republic	BPMN + Activity-Based Costing (ABC)	Provinding a new perspective on the BPMN modeling of Alzheimer’s disease and offring the option of expanding treatment cost calculation to simulate the process using graphical tools and languages. Developed based on interviews with doctors and care providers as well as available legislation.	Experimental	Alzheimer’s Disease Patients Care Process	The presented model includes processes applicable to all three phases of the disease, pharmacological and non-pharmacological treatments, and home and institutional care processes.	BPMN modeling, cost management, procedural aspect of care	Describe the fundamental procedural aspects of caring for patients with Alzheimer’s disease, using Business Process Model and Notation(BPMN). It also aims to show the possibilities of using BPMN in the description of treatment and care.	BPMN modeling and mapping of the specific care path for neurodegenerative patients (Cost management tool) : To developed a simulation model using BPMN and linked it to activity-based costing (ABC) in a simulation model	Understanding, describing, and illustrating the processes of caring for and treating Alzheimer’s patients is a significant problem in many institutions and societies.	Demonstration of the use of BPMN to illustrate the complex process of treatment and care of Alzheimer's patients.	limited by available information on the course of treatment and care of Alzheimer’s patients in all three stages of the disease. Data were obtained from available literature and legislative standards for the Czech Republic; limited to a static description of activities during the illness	to illustrate the complex process of treatment and care of Alzheimer's patients.	specially constructed to coordinate the timeline of activities between different process participants; an open resource, and is therefore free of charge; very similar to flowcharts but instead offers much more sophisticated tools to describe and simulate behavior; possible to model not only the desired behavior of a process, but above all other situations and exceptions that can occur; ''user-fri…	/	The Business Process Model and Notation (BPMN) is a visual notation that allows modeling of the manner of business behavior. This approach has been specially constructed to coordinate the timeline of activities between different process participants.BPMN makes it possible to model not only the desired behavior of a process, but above all other situations and exceptions that can occur	UML (orientation for IT usage); process mining techniques
22	MP & KSA	#216 – Lamine 2014	Ontology-Based Workflow Design for the Coordination of Homecare Interventions	Elyes Lamine	Université de Toulouse, Plateforme e-Santé IRIT,	2014	France	BPMN ontology and SWRL (Semantic Web Rule Language) rules	Propose an approach based on ontology matching between homecare domain models and BPMN to manage workflow in homecare processes	Conceptual Level	Homecare processes	Primary healthcare	Activities/tasks /intervention (diagnostic, theraupeutic, administrative or decision-making), sequence, timing , actors	To support the communication between different homecare stakeholders by the conception of homecare workflow models.	Optimization of healthcare processes:To dynamically improve the coordination in homecare.	There is 2 levels of coordination of home-based intervention: personalized statements of planned healthcare activities and the continuity of care over time (integration, collaboration, sharing of information between actors). This last level of coordination consists of organizational shifting of care responsabilities and the transfer of current patient state condition and the enactement of care. T…	To cope with both flexibility and personalization needs, their approach proposes a complement customised patient-centered workflow based on an ontology matching between homecare conceptual models and the representation of BPMN.	Next step in our work is to promote a human in the loop approach in our transformation process, as indeed all necessary knowledge is not present in our ontology and we still need to give the users the means to complete the missing items during the transformation process.	to represent coordinated workflow and to develop the homecare ontology	No clear data or information on the benefits or limits of BPMN	/	/	/
23	MP & KSA	#119 – Nan 2017	A meta-model for computer executable dynamic clinical safety checklists	Shan Nan	(1) School of Biomedical Engineering and Instrumental Science, Zhejiang University; (2)School of Industrial Engineering, Eindhoven University of Technology,	2017	China	BPMN + Clinical safety checklist	Dynamic checklist meta-model with a three-step approach : Dynamic checklist modeling by performing a domain analysis, existing modeling approaches and tools were investigated with the purpose of reusing these languages and the meta-model was developed by eliciting domain concepts and their hierarchies. The feasibility of using the meta-model was validated by two case studies.	Empirical	coronary artery bypass graft and percutaneous coronary intervention (two case studies)	hospital	clinical safety checklists	To reduce medical errors caused by overlook and ignorance. To facilitate the daily use of safety checklists, computerized systems embedded in the clinical workflow and adapted to patient-context are increasingly developed.	the Meta-model for computer dynamic clinical safety checklists (improve medical quality, reducing avoidable errors)	The meta-model :Dynamic checklist modeling by performing a domain analysis, existing modeling approaches and tools were investigated with the purpose of reusing these languages and the meta-model was developed by eliciting domain concepts and their hierarchies. Validated by case studies in a comprehensive coronary artery bypass graft peri-operative checklist set and a percutaneous coronary interv…	The result shows that it is feasible to use the meta-model to facilitate the modeling and execution of dynamic checklists. The model driven approach significantly reduced the workload of developing checklist support systems.	layout problem in our meta-model is yet notconsidered. This is because that we hold the idea that weshould split the content of knowledge and the representa-tion to the end users.	to map the process-related dynamic checklist concepts with the concepts in BPMN modeling language.	basic ideas of the clinical process can be well-supported in BPMN with the exact BPMN concepts without extension; a standard that offers the most expressive and understandable language at the time; prescribes an interchange format that enables the combination of modeling software and runtime execution software from different industry vendors ; designed to be comprehensible by both IT specialists …	To represent specific safety checklist concepts, some items in BPMN need be extended ; A safety guard activity (e.g. using a checklist) activated by a trigger such as an example, at the time when a clinical user task is completed, a checklist should be given to some clinical practitioners to make sure the task has been done properly are not concepts supported in the BPMN standard; Regarding rules…	Using BPMN or GLIF, the whole idea of the checklist can be supported only to some extent, but not completely. To explicate every concept that is needed for a checklist, these two languages should be combined and integrated.	/
24	MP & KSA	#115 – Neumann 2019	Extending BPMN 2.0 for intraoperative workflow modeling with IEEE 11073 SDC for description and orchestration of interoperable, networked medical devices	Juliane Neumann	(1) Innovation Center Computer Assisted Surgery (ICCAS), Leipzig University; (2)Institute of Applied Microelectronics and Computer Engineering, University of Rostock	2019	Germany	BPMN + Surgical Intervention Extension (BPMNsix) + IEEE 11073 SDC	Enhancement of BPMNsix (BPMN Surgical Intervention Extension) extension with a technical and functionally devised medical device representation for intraoperative processes and implemented for workflow build-time and run-time. Demonstration for a cataract surgery use case: process models generated from 29 inpatients and 50 outpatients cataract surgery in 2006	Experimental	Cataract surgery	hospital	Surgical workflow management, integrated operating rooms, interaction patterns	to provide a method for the creation of personalized automated workfows and individual support functionalities tailored to the surgeon, the surgical team, and the patient	To enable the situation-aware confguration and orchestration of medical devices and clinical IT systems and is a prerequisite for an efective reduction in the surgeons’ workload, by providing the right service or the right information at the right time.	BPMNSIX is partly based on BPMN for clinical pathways (BPMN4CP ) and integrates domain-specifc concepts for the modeling of surgical interventions. The BPMNSIX extension elements include entities for modeling the 5-tuple of surgical activities including novel graphical representations for anatomical structures and relations as well as diferent resources, such as surgical instruments or medical de…	For context-aware confguration and device orchestration, four basic interaction patterns were identifed and implemented in BPMNSIX: 1. Reading access and external control of medical devices 2. Interconnection of medical devices 3. Medical device-to-infrastructure communication 4. Rule-based parametrization and capability orchestration of medical devices for complex interactions based on clinical …	The focus was set on the modeling and integration of the four basic interaction patterns for the process-driven incorporation and control of device services.	BPMNsix, an extension of BPMN, is the subject. BPMN is the language chosen for its modeling capabilities and it is enhanced to fit the objectives of the paper	BPMN 2.0 has proved to be suitable for the human- and machine-readable graphical representation of surgical processes; widespread industry standard for business process modeling, which integrates diferent modeling elements, e.g., for tasks, events, and gateways; allows the development of domain-specific elements and various extension for healthcare are available;	As a general purpose language, BPMN lacks capabilities for the representation of surgery-specifc concepts, such as surgical activities, anatomical structures, medical devices, and clinical IT systems	DMN is a BPMN-compatible notation for decision modeling, representation, and automation, which could be utilized to complement BPMN for the surgical decision-making process	/
25	MP, PL	#552 – Penteado 2015	Kidney Transplantation Process in Brazil Represented in Business Process Modeling Notation	A. Peres Penteado	Departamento de Informática em Saúde, Universidade Federal de São Paulo,	2015	Brazil	BPMN + Clinical pathway (BPMN4CP)	An exploratory observational study , document analysis to represent kidney transplantation process in Brazil	Conceptual Level	Kidney transplantation/chronic kidney failure	Healthcare system in Brazil (Country kidney transplantation process)	Entities, activities, events	To analyze official documents to construct a representation of the kidney transplantation process in Brazil	visual representation of the kidney transplantation process (to make the rule of the business of kidney tranplantation more easily understood and can be used by healthcare professionals involved in the various activities)	To create a diagram that can represent the flow of the kidney transplantation process	Representation of the entire kidney transplantation process in Brazil in addition of some particular features of of the state of Sao Paulo	Complete representation only for Sao Paulo state. Does not include particular activities of the other Brazilian states to represent the reality of this process throughout the national territory.	To visually represent the kidney transplantation process (to make the rule of the business of kidney tranplantation more easily understood and can be used by healthcare professionals involved in the various activities)	BPMN facilitates understanding of the process among all the professionals involved in the process, helps organizations to measure their activities, helps in administration and planning, facilitates identification of points requiring chances and improvements	/	/	/
26	MP & KSA	#542 – Poulymenopoulou 2014	Adaptive healthcare processes for personalized emergency clinical pathways	M. Poulymenopoulou	Department of Digital Systems, University of Piraeus	2014	Greece	BPMN + Clinical Pathway ((BPMN4CP) : À valider	A framework is proposed that uses ontology to model knowledge on emergency case medical history, on healthcare resource availability, on relevant clinical guidelines and on process logic; this is inferred to result in the most suitable process model for the case, in line with relevant clinical guidelines.	Empirical	Emergency healthcare process	Emergency care (ambulance, hospital)	Semantic technologies, business process managemetn systems (BPMSs), ontology	To use the proposed framework in conjunction with real world ambulance and hospital information systems in order to evaluate it with regard to performance and suitability for improving emergency care provided through the use of personalized emergency CPs	guidance provision to emergency healthcare professionals as to the most appropriate management of emergency cases while improving utilization of healthcare resources available.	The proposed framework consists of the following modules: The knowledge repository module, the service module and the process module	The proposed framework is intended to be implemented on top of existing ambulance and hospital information systems, interacting with them through web services.	work is in progress (partial prototype )	emergency healthcare process models are loosely-specified using the Business Process Modeling Notation (BPMN)	no real data on BPMN benefits or limits	/	/	/
27	Paolo ; MP	#524 – Ramos-Merino 2018	A BPMN Based Notation for the Representation of Workflows in Hospital Protocols	Mateo Ramos-Merino	Escola de Enxenarıa de Telecomunicacion, Universidade de Vigo	2018	spain	BPMN + Hazard Analysis and critical control point domain (HACCP)	Description of a proposal to adapt the BPMNE2 notation for a hospital context and exposes the results of a validation carried out with the support of a group of auditors and experts in the domain	Empirical	Hazard Analysis and critical control point domain (HACCP)	hospital	management of hazardous drugs	to offer a notation proposal for flowcharts that partially avoids tambiguities and limitations of flowchart and provinding the required support for its integration into software tools for intelligent monitoring and auditing	To overcome flowchart limitations and their drawbacks for modeling of hospital protocol.	BPMNE2, an extension for the BPMN language that supports the representation of information commonly used by experts in the hazard analysis and critical control points domain. The extension addresses two pre-established key requirements: i) transfer the most relevant information presented in natural language to a machine-understandable representation and ii) improve the visual representation for h…	several groups of practitioners and auditors of hospital processes who, after a brief use of the proposed model, completed the survey resulting in 47 valid answers. The resultant SUS Score is 71.064, which corresponds to an acceptable level of usability, in particular with a grade C	/	Subject of the extension to overcme flowchart limitations	most used base notation; Its importance in the medical field is clear, both at simulation level and in practical contexts; the flexible architecture: BPMN supports the creation of different perspectives and enables the creation of ad-hoc stereotypes for a specific field; a large number of proposals have been made to extend BPMN to improve representativeness in different clinical contexts; capacit…	/	This opens the doorto a large number of analyses, mainly: reducing humanerrors, finding new behaviours and patterns unknown todate, predicting dangerous situations before they occur orproposing a workflow enrichment by analysing the pathsfollowed by the already executed process instances. It isvery interesting to study the software techniques under the scope of Process Mining [32], in particular,…	Alternatives for flowchart: Standard ISO 5807:1985 (notation for flowchart); UML; Semantic techologies (OWL ontologies, etc); YAWL' FLOWer, ADEPT and DECLARE.; alternatives: process mining
28	MP & KSA	#507 – Rodriguez-Loya 2014	A service oriented approach for guidelines-based clinical decision support using BPMN	Salvador RODRIGUEZ-LOYA	School of Engineering and Informatics, University of Sussex	2014	UK	BPMN + clinical guidelines for Clinical Decision Support (CDS)	A Service Oriented Architecture (SOA) based approach for implementing clinical guidelines accessible from an Electronic Health Record (EHR) application	Empirical	Chronic obstructuve pulmonary disease (COPD)	Diagnosis (hospital)	Tasks, decision logic, workflow	To optimize clinical processes to improve clinical outcomes	Demonstration of the use of BPMn as a tool to automate clinical guidelines for Clinical Decision Support (CDS)	BPMN sucessfully models a clinical pathway and can be use as a tool for Clinical Decision Support (CDS)	Spontaneous alerts in the healthcare workflow in the diagnosisbof COPD		modelling and presenting the clinical pathway in the form of a workflow	Provides a visual interface to model the processes specified in the clinical guidelines; allows physicians and the domains experts to model rules and processes in a guideline without looking at the implementation details	There is a need to integrate guidelines	The aim of automating clinical guidelines based decision support is to improve clinical outcome. This solution triggers alerts in the current workflow for the physician which facilitates the diagnostic process by saving time and improving patient safety. A decision Support system based on ESB as an architectural approach provides loose coupling for collaborating applications that can accept data …	/
29	MP, PL	#490 – Ruiz-Fernández 2017	Empowerment of Patients with Hypertension through BPM, IoT and Remote Sensing	Daniel Ruiz-Fernández	Department of Computer Technology, University of Alicante,	2017	spain	BPMN + IT (Sensor)	Model based on Business Process Management paradigm, together with a group of technologies, techniques and IT principles which increase the benefits of the paradigm. An architecture that joins health devices and environmental sensors, together with an information system, has been developed. To test the architecture, a web system connected with health monitors and environment sensors, and with a m…	Experimental	Hypertension	Hospital	Patient's empowerment; improvement of process, patient, chronic process management (tasks, actor/people involved, roles)	To detect weaknesses and improve the process	empowerment and adherence of patient to treatment : Reduction of the problems associated with the monitoring of patient measures and the participation of patients in the clinical process	a new model whose goal is to help in the improvement of the patient’s empowerment; to achieve this goal we have followed a top-down approach using BPM as backbone to take advantage of its benefits. comprehensive redesign of the clinical process of hypertension integrating remote sensing, Internet of Things (IoT) solutions and usability principles.	a redesign of the clinical process associated to the hypertension has been obtained, which presents the following novelties and characteristics: based in a top-down approach that enables achieving a massive treatment range; offers a flexible model which may help doctors provide accurate treatment in every moment (real-time), inclusion of information about the ambient and the context of the patien…	mechanisms to improve the negotiation process, guiding and directing the patientappropriately in decision making.	To analyze how the disease is currently managed (known as the AS_IS process), including tasks performed, people involved, and associated roles in order to detect where we should make the contributions in the current process in order to propose suitable solutions. (Process redesign)	standard notation of process modelling ; intuitive and understandable for all those involved in the process. BPMN is targeted to non-technical staff with the aim of being used by business experts in the field of application; allows the normalization and the standardization of the process ; increases the visibility of the process and the available information about its operation; process composing…	the features of a BPM system is the possibility of automation of process task management from the BPMN model.	It is at this point that the use of other technologies, techniques and principlesof design will allow to increase and complete the benefits of BPM through the incorporationof IoT solutions, remote sensing and usability aspects into service tasks and human tasks.
30	Paolo ; MP	#487 – Russo 2015	A Business Process Model for Integrated Home Care	Valentina Russo	National Research Council of Italy, Institute for High Performance Computing and Networking,	2015	Italy	BPMN + Information and Communication Technology (ICT)	An analysis on existing IHC processes in Italy and, starting from the results of such an analysis, proposes an IHC process model represented by using the Business Process Model and Notation (BPMN).	Empirical	integrated care pathways	integrated home care (primary care, hospital and social services)	Actor, action, coordination and interactions	To tackle low levels of coordination and integration of care delivery.	to implement, in the future, an efficient integrated ICT system offering IHC services able to grant adequate levels of efficacy, effectiveness and best practice	In order to provide a unique and common representation of IHC processes, a business process modeling approach was adopted. First a deep analysis on existing models of IHC processes in Italy was carried out, identifying many common elements as well as some critical issues to be solved.	starting from the results of this analysis, a novel business process model was defined, including actors involved, their activities and interactions, and represented by using BPMN Collaboration Diagrams.	This study is a preliminary step ; other types of modeling (such as data modeling) are out of the scope of BPMN	to analyze existing integrated home care for optimization purpose	flexibility; the graphical notation, simple to understand, and the modeling constructs to represent the message-based interactions and the event-based decisions; provides mechanisms to model business processes, with a graphical notation to better understand their internal procedures, and gives the ability to communicate these procedures in a standard way; due to the expressiveness of BPMN, the pr…	Some deficits concerning roles and task assignement	the proposed business process model will be integrated with an information model for the IHC domain, which will be realized by using the current international healthcare informatics standards, such as HL7 RIM.	UML, IDEF0
31	MP, PL	#475 – Scheuerlein 2012	New methods for clinical pathways-Business Process Modeling Notation (BPMN) and Tangible Business Process Modeling (t.BPM)	Hubert Scheuerlein	Department of General, Visceral and Vascular Surgery, University Hospital Jena,	2012	Germany	Tangible Business Process Modeling (t.BPM) et BPMN + Clinical Pathway ((BPMN4CP)	Pilot Project: Development of clinical pathways using BPMN and Tangible Business Process Modeling (t.BPM)	experimental	colon and rectum carcinoma (diagnostic evaluation to the adjuvant/neoadjuvant therapy and rehabilitation phase)	hospital	Events, activities, Actor, documents	Pilot project to compare two new methods for clinical pathways modeling: focus on feasbility, expenditure, clarity and suitability for daily clinical practice	Analysis of the clincal pathways modeled by BPMN and T.BPM	BPMN and T.BPM are sufficiently suitable for planned modeling and imaging of clinical pathways.	Clinical pathways model by BPMN can be use for teaching, training, patient information ans quality management.	Pilot Project; limited technical abilities of information system and incomplete support of process descriptions: BPMN models could not be linked directly to the hospital system	To model clinical pathways	enables the description; relatively easy graphical imaging of complex processes; familiarization relatively quick and intuitive; BPMN is thought to be established, cost-efficient, rational, standardised, intuitive, flexible; different configuration options (deal with case individually): several levels can be imaged (conccurrent processes), complex processes can be subdivised and imaged on the sam…	No direct integration to the hospital information system posssible; high amount of manpower and time are required: programming and transferring the sketched processes models are time consuming	T.BPM is a modular construction system of the BPMN symbols that allows the creation of an outline or raw model (by placing the symbols on a spread-out sheet, can be transfered to the computer; simulation may be performed; enalbles inter-professional analysis and processing of medical-organizational processes	/
32	KSA, JBG	#452 – Sooter 2019	Modeling a Clinical Pathway for Contraception	Letha J. Sooter	American College of Obstetricians and Gynecologists, Washington, District of Columbia	2019	USA	BPMN + Decision Modeling Notation (DMN)	Medical terminology, processes, and decisions were modeled in coordination with the CDC to ensure correctness. Challenges in terminology bindings were identified and categorized	Experimental	Clinical Pathway for Contraception	/	They include the actions of providers,decision support rules, quality measures, and complex decision making.	The investigation in this articlewas designed to further determine the suitability of the BPMN and DMN standards with a fairly large and complex clinical guideline, and expose challenges that could lead to potential extensions for the standards. Furthermore, to the best of our knowledge, this is the first article standardizing the contraception clinical pathway by using process and decisionmodeli…	standardizing thecontraception clinical pathway by using process and decision-modeling standards.	A model was successfully produced. Integration of clearly defined data elements proved to be the biggest challenge. BPMN and DMN have strengths and weaknesses when modeling medical processes. however, they can be used to successfully create models for clinical pathways.	We successfully translated a complex clinical guideline into astandardized format with precise terminology bindings. This model may be used to inform a digital platform, ease the burden on the provider, and improve patient outcomes.	/	The ultimate goal was to produce a model that would give clear, precise,unambiguous instructions to a software developer for instan-tiation of this guidance into an application.	BPMN and DMN provide the opportunity to clearly describe many processes and decisions.	A weakness is their ability to model a series of questions. These processes often result in complicated models, hence the large number ofindividual tasks in our models.	The incorporation of“situational data,”which is a list of data elements with the associated metadata (e.g.,SNOMED CT binding), should also be considered for inclusion into the standard. Toward achieving these goals, works revolving around process and data integration provide a good basis.	/
33	Paolo; MP	#77 – Svagard 2009	Using Business Process Modelling to Model Integrated Care Processes: Experiences from a European Project	Ingrid Svagård	SINTEF ICT	2009	Norway	BPMN + Clinical pathway (BPMN4CP)	Project report from a participant perspective of the Nexes project that aims to improve quality of care and reduction of costs by optimizing the work-share between primary and secondary services.	Conceptual Level	Chronic care processes and pathways	Integrated care	Work-share (activities, responsabilities, stakeholder, interaction, entities)	Overview of lessons and proposition of guidelines for using business process modelling in integrated care processes.	Informal analysis of conventional modelling languages and methodologies such as BPMN to optimize healthcare environment	BPM methodology allows a greater organizational efficiency in a 2-step process: externalizing often internal knowlegde and know-how in the organization and secondly by automating routine processes.	BPMN is appropriate as a standardisation tool and can be useful to describe collaboration processes.	Informal analysis based on their experience as a participant in the Nexes project (one point of view)	To understand and externalize chronic care processes	Useful as a common language for care providers from differents organizations (standardization); very accurate and consistent process descriptions; offers a range of notational detail to capture quite complex processes; easily understandable and intuitive diagrams	BPMN standard does not specify colors	Using colors with BPMN to highlight level of care	/
34	MP, JBG	#63 – Tomaskova 2019	Process Cost Management of Alzheimer's Disease	Hana Tomaskova	Department of Information Technology, Faculty of Informatics and Management, University of Hradec Kralove	2019	Czech Republic	BPMN + Activity Base Costing (ABC)	Analysis of possibilities of the simulation of costs related to Alzheimer's disease	Experimental	Alzheimer's disease	Continuum of care	Cost, activities	Process cost management based on simulation	Optimization of cost management for Alzheimer's disease by using BPMN process models for process evaluation by Acitivity-based Costing	Models for health and social care are not specific, so business process modeling is a suitable means for analysis.	Simulations run on BPMN models give appropriate values for calculating the total activity-based cost of Alzheimer's disease.	BPMN model were not compare to reality (not possible), estimates based on a sample	To model possible activities and basis for the cost simulation	it is possible to clearly and without duplication see the separation of social and health care, as well as the individual outcomes within this care and the link to the stage of the disease,which is often crucial knowledge for persons in the management functions of public administrationand self-government in the area of finance and management not in the field of specific diseases.	/	it is vital to encourage collaborative research allowing accessto a more significant amount of quality data in order to explore more fully the potential impact of newtreatment methods and medications on the cost-effectiveness of processes in this field.	Other relevant studies utilized the Markov model for a simulation of the patient’s progress through several stages, which took into account the stage of the disease and differentiated between patients treated at home and institutionalized patients.
35	AC, JBG	#50 – Vandborg 2012	A new method for analyzing diagnostic delay in gynecological cancer	Mai Partridge Vandborg	Department of Gynecology and Obstetrics, Odense University Hospital,	2012	Denmark	BPMN + VSM (Process timeline)	Six women with a diagnostic delay of 6 weeks or more before treatment of gynecological cancer at a specialized regional department (the Department of Gynecology and Obstetrics, Odense University Hospital, Denmark) were included in the study. Maps of existing processes were performed for each patient reflecting the patients’ pathway through the course of the disease. We combined 2 process mapping …	Empirical	The total time delay in gynecological cancer from patient's recognition of symptom until date of surgery	A specialized regional department (the Department ofGynecology and Obstetrics, Odense University Hospital, Denmark)	Maps of existing processes were performed for each patient reflecting the patients’ pathway through the course of the disease. In addition, the value stream mapping identifies the flow in a process as timelines and the business process modeling notation introduces a set of easily recognizable graphical elements.	The aim of this article is to present a new methodology to illustrate, understand, and measure delay in health care. The method is inspired by process mapping tools as analytical framework and demonstrates its usefulness for studying diagnostic delay in gynecological cancer. Furthermore, this article illustrates the usefulness of the method in a study of diagnostic delay in gynecological cancer a…	To decrease delay (Diagnostic delay may negatively affect cancer outcome1,2 and may be unacceptable for the patients as well as thehealth care system.)	Detailed information concerning the cancer patients’ pathway was obtained. The method visualized the complexities within the diagnostic pathway. The role of different participants (patient, general practitioner, and local hospitals) became clear by arranging activities according to responsibilities and was shown to recurrently influence and contribute to the delay in the diagnostic process. Some …	this study showed that process mapping is a useful method to point out a diversity of issues concerning delays in the cancer patients’ diagnostic phase. Introduction of new methods ought to present strategies, concepts, and procedures that inspire us to radically change and improve health care by reducing delay. Future research should dig deeper into process mapping techniques to improve the appl…	The method may, however, be less useful for large studies with many patients because the production of process maps for cancer patients is decidedly time-consuming.	We chose to combine well-known process mapping tools (namely, VSM and BPMN) and benefit from the strength of each of these methods (the flow in a process as timelines by use of VSM and easily recognizable graph- ical elements from BPMN). (vandborg2012.pdf, P. 6: 147)	This way we achieved a marked information richness concerning cancer patients’ pathway through the health care system from symptom start to date of surgery. Complexities within the diagnostic pathway became visual. The various participants (patient, GP, and gyneco- logical departments at either local hospitals or OUH) became clearly role defined by arranging activities according to responsibiliti…	The method may, however, be less useful for large studies with many patients because the production of process maps for cancer patients is decidedly time-consuming. The workload may be a limiting factor, but smaller studies of a limited number of patients may be used to develop hypotheses, which can be tested in larger quantitative studies. The relative im- portance of factors illustrated in the …	Future research should dig deeper into process mapping techniques to improve the application of such tools. This would not only benefit the understanding of delay problems among cancer patients but also place a much needed focus on how we measure delay and under what condition. (vandborg2012.pdf, P. 6: 1213)	/
36	MP & KSA	#49 – Vinci 2018	The process of outpatient care of children and adolescents in a tertiary-level hospital specializing in pediatrics: A case study focused on identifying opportunities for improvement with the aid of modeling using BPMN	André Luiz Teixeira Vinci	Ribeirão Preto Medical School, University of São Paulo	2018	Brazil	/	Identifying opportunities for improvement using BPMN through a bibliographic survey on the subject (12 relevant articles) and a case study with in loco observation of the processes with semistructured interviews with the professionals involved	Empirical	outpatient care of children and adolescents	tertiary‐level hospital specializing in pediatrics	Characterization of processes, opportunities of improvement, process management	To identify proposals for improvements in the process of outpatient care of children and adolescents in a tertiary‐level pediatric hospital.	identifying opportunities for improvement with the aid of modeling using BPMN (Optimization of process)	Twelve relevant articles from the bibliographic search were identified to elaborate the case study protocol before doing the characterization and modeling of the process of outpatient care. he “AS‐IS” model of the process was obtained as a result and presents the existing 4 subprocesses (patient reception, preconsultation, consultation, and postconsultation).	The following improvement opportunities were identified: (a) process monitoring through indicators; (b) adequacy of the information system; (c) creation of service evaluation mechanisms; and (d) definition and application of training sessions for whenever a new professional begins working in a specific sector.	The modeling and its impressions through the interviews focused on medical care and the peculiarities of a teaching hospital and do not take into account other technical or operational factors. InNo patient were involved for legal reason (patient perception is not included), temporal limitations and availability have restricted the involvment of some of the process professionnals; limited to exis…	Using BPMN to model outpatient care of children and adolescents of a specialized tertiary-level hospital ( AS -IS model) in order to identify opportunities of improvement	Graphical language standard; conceived to be understood by technical and nontechnical professionals of the work team; the most used language for representing the process flow ; speed that conceptual models elaborated with such notation can be converted into executable languages ;	limiting aspects of BPMN: it focus on the existing activities and how they are performed ;... the interviews focused on medical care and the peculiarities of a teaching hospital and do not take into account other technical or operational factor	There are severalprocess improvement opportunities related to other aspects of theprocess, such as communication within the organization, lack ofstrategic alignment, relevant runtime measurement points for theactivities and the process as a whole, information availability to man-age the end‐to‐end process, and mainly how the patient would like to interact with this process.	/
37	MP & KSA	#37 – Weber 2018	Automated conflict detection between medical care pathways	Philip Weber	School of Computer Science, University of Birmingham	2018	UK	BPMN+V, a data-enriched subset of BPMN1 suitable for modelling clinical guideline	Description and demonstration of a method for medical conflicts detection using a transformation of BPMN+V (BPMN extension) to Coloured Petri Nets and a state-space method for detection of conflict in composed models.	Empirical	Multimorbitidy (COPD and osteoarthristis (OA))	multiple medical care pathways	medical guidelines, logical constraints, multiple models, control flows	Studying in a patient-focussed manner the interaction between treatments or interventions when the patient by extending BPMN to model medical guidelines by	Detection of medical care conflict (optimization of the quality of care)	BPMN is the de facto and also ISO standard for process modeling but isn't fully formalised. It allows extension to compensate his limits and can be transformed to Coloured Petri Nets.	The proposed method allows conflicts detection (by human, not automated process) between care paths for multimorbidity patient using BPMN+V (extension of BPMN) process models transformed to Petri Nets and a state-space method.		Extension of BPMN (data-enriched subset of BPMN) to model clinical guidelines based on the workflow Graphs proposed by Vanhatalo et al. (2007)	de facto and ISO standard for process modeling; provides support for modeling control flow, data flow, amd resources allocation; intuitive graphical model (suitable for domain experts who may not have development skills); ability to handover BPMN specifications to automatically assist execution via languages; widely adapted and used, various open source Business Process Management tools; BPMN mod…	not fully formalised; semantics are under-specified, models are not guaranteed to be interoperable between systems; the semantic of data objects remains unspecified and even left to the interpretation of the modellers; the behavior of data objects in BPMN models is decoupled from the control-flow	Conflict detection when transforming BPMN-V into Coloured Petri Nets (CPN)... These conflicts will include medication and lifestyle, as discussed here, but also scheduling problems relating to availability of resources such as appointments, medical personnel, and locations.	/
38	MP & KSA	#29 – Wiemuth 2017	Application fields for the new Object Management Group (OMG) Standards Case Management Model and Notation (CMMN) and Decision Management Notation (DMN) in the perioperative field	M. Wiemuth	(1) School of Informatics, Research Group Computer Assisted Medicine (CaMed) Reutlingen, Reutlingen University; (2) Centre for Ophthalmology, University Eye Hospital Tuebingen; (3)Innovation Center for Computer Assisted Surgery (ICCAS), Leipzig University	2017	Germany	BPMN + Case Management Model Notation (CMMN) + Decision Management Notation (DMN)	Demonstration of an effective modeling of the caratact intervention using the combination of 2 modeling systems (BPM and ACM) to depict 85 tasks ans 20 decisions. The model was developped from the observations of 83 caratact operations in Germany.	Experimental	Cataract operation	Perioperative field	Tasks, actors, event, decision processes, structured and unstructured processes	Effective modeling methodology able to describ the flexibility and variability of the processes in sufficient detail for non-deterministic medical processes	Effective modeling of non-deterministic processes (Example of the cataract intervention	Combinating BPMN, CMMN and DMN, where BPMN is used as basic modeling tool, allows a higher flexibility compared to BPMN only. BPMN is good for fixed processed, datas objects and more whenever possible. CMMN is better for unstructured, no-predefined or varied sequence of steps and should be used for subprocesses. DMN should be used to represent the decision logic as it represent business logic and…	Using CMMN and DMN as complement to BPMN allows to enable automatically differents conditions and tasks. The model is clearer than using BPMN only.	The paper doesn't adressed the compatibility of the methodology with the IT system. (I suppose it is essential to fully used it as a tool for the medical team)	Combinating BPMN, CMMN and DMN, where BPMN is used as basic modeling tool to model non-deterministic processes	BPMN can modeled a lot of different process structures, organizational structures and functional structures. It Supports modeling datam documents ans resources. May be transformed in executable format.	BPMN does not allow the modelling of weakly structured processes, which regulary occurs in the medical domain. REpresenting different possible situations requires to model several gateways for these steps with BPMN. Repeatable and discretionary time tasks are not possible to model in BPMN (have to create a parallel gateway so the model would be more complex)	BPMN alone is adaquate to be used as input for workflow management system. The standards allow to include BPMN models in CMMN model and vice versa. DMN can be used as a complement to BPMN for tasks that require decisions in advance, is designed for decision support and to be use alongside BPMN. Tasks may automatically be enabled according to different conditions and events using CMMN and DMN can …	CMMN for unstructured processes, repeatable tasks and allows real-time decisions (ad hoc during the process for a high flexibility of the case. Tasks may automatically be enabled according to different conditions and events using CMMN.
39	MP & KSA	#6 – Zerbato 2015	BPMN-based Representation and Comparison of Clinical Pathways for Catheter-related Bloodstream Infections	Francesca Zerbato	Department of Computer Science University of Verona	2015	Italy	BPMN + UML	Demonstration of a methodology to represent clinical pathways by means of conceptual process models and by process-related information	Experimental	Cathether-related bloodstream infections	Hospital	Conceptual modeling, data, user tasks (decisional activities),	Proposition of a BPMN and UML-based methodology for seamless conceptual modeling of healthcare processes and related data	Comparing processes at a higher level of abstraction after applying the methodology to the modeling of 2 clinical pathways for cathether-relat4ed bloodstream infections (clinical pathway process-oriented modeling)	The proposed stepwise methodology for modeling processes underlying CPs is based on four phases: • Re-organization of the document sections and analysis of natural language use, in order to identify the main blocks of the process we want to model. • Application of the principles of structured design and process modularity to the obtained BPMN diagrams. • Representation of temporal durations by me…	Structured BPMN diagrams are to preferred compared to unstructured one because it prevents loss of modularity in the process & flow deadlocks and are easier to control. The methodology offers a structural solution based on BPMN boundary non-interrrupting timer events to deal with therapy durations.	/	To model conceptual clinical pathways (methodology based on BPMN )	Standardized business process, understood by all business users, one of the most popular modeling notation for business processes;	General purpose notation (BPMN needs to be extend for the modeling of processes underlying medical pratices); BPMN provides little support to the expression of temporal properties and time constraints at a design level	/	/
40	LL & JBG	#621 – Rodrigues 2021	Process modeling: technological innovation to control the risk for perioperative positioning injury	Ana Luzia Rodrigues	Pontifícia Universidade Católica do Paraná. Curitiba, Paraná, Brazil.	2021	Brazil	BPMN + International Classification for Nursing Practice (ICNP)+computational tools (Bizagi Modeler software)	Demonstration of a model of processes that was built in an innovative way to support the decision making of OR nurses in the control of the risk for perioperative positioning injury	Experimental	Perioperative care	Hospital (Operating room)		To report the construction of a process model to support the decision making of OR nurses to control the risk for perioperative positioning injury.	The technological innovation - process model - reported in this article is a support system for nurses’decision making aimed at offering quality and efficiency to the execution of the Nursing Process.	The use of process modeling (BPMN) appears as an innovative option to develop support systems for clinical nursing decisions.	From an organizational point of view, it contributes to the nurse’s proactive performance.	Indirectly, nurses’ unfamiliarity with process modeling and the BPMN language was identified, which may have impacted on the few suggestions offered at the time of validation.	Using BPMN to support the perioperative team's decision making aiming to prevent complications resulting from positioning	The visual aspect of the model highlights decision points and rules, which facilitates the team’s understanding of the sequence and routing of activities. ; Management activities are also enhanced by using the model, which enables to prioritize and allocate resources in response to the identified needs.; The BPMN model guides the nurse to control the risk of specific injury and generates positive…	In order that nurses understand and integrate innovations in the health care process, they must be able to expose themselves to technological content. Usually, greater interest is given to hard technologies of the operating room, such as the operation of a mechanical ventilator or a multiparametric monitor. However, neglecting light-hard technologies, such as the symbology of computational langua…	Decision making is sustained when nurses anticipate for the perioperative team the material and human needs that impact the surgical act and prioritizes the choice of devices used in positioning, especially in situations with scarce resources.
41	JBG + MH	#630 – Aissaoui 2022	A BPMN-VSM based process analysis to improve the efficiency of multidisciplinary outpatient clinics	Najla Omrane Aissaoui	National Engineering School of Tunis, University of Tunis El Manar, Tunis, Tunisia	2022	Tunisia	Value Stream Map	Case studie	Empirical	Multidisciplinary outpatient clinics	Multidisciplinary outpatient clinic	Task, actors, event, decision, processes	Is BPMN + VSM able to easily identify bottlenecks, root causes and future avenues for improvement?	Improve the efficiency (identify bottlenecks, root causes and future avenues for improvement)	The results also support their complementary strengths. Actually, the BPMN first prepared the investigation by clearly modelling a very complex non-linear network process representing a variety of possible patient pathways, which would not have been possible to achieve by a VSM. Then, unlike BPMN, VSM was well suited to quantify the identified linear CPP. Accordingly, it refined the analysis by a…	Results reveal that it is possible to discern all the activities undertaken during the patient’s treatment with a high level of detail in a single map. Thanks to the particular structure of the proposed VSM, it was possible to consider all of the flows that impact the PCDP and be able to clearly visualise the face-to-face interactions between patients and stuff as well as information and material…	The first limitation lies in the fact that a unique case study was considered... A second limitation concerns data collection to build the VSM model and achieve lead-time analysis in our case study.	we aimed to justify the assumption on these two tools making perfect synergy, and their suitability for MDOC analysis.	BPMN captures easily these aspects of complexities and models sequences of activities that can diverge in different paths or converge in a single path using gateways.This ability of BPMN to model different events, tests and exceptions for routeing a process is better aligned with healthcare processes which tend to have many possible patient pathways. It provides a visualisation of the overall flo…	the standard version of BPMN only allows for the specification and visualisation of the sequence of activities but does not introduce quantitative parameters of the process to quantify value addition, nor does it easily succeed in detecting wastage. It enables duplicated tasks to be detected but fails to capture important indicators for analysis such as activity durations, unnecessary displacemen…	have shown that combining BPMN and VSM in a process analysis approach would overcome their respective limitations and make it easier to capture the inherent complexity of MDOCs thanks to their complementary strengths. It would be an opportunity for future research to discuss the implementation of the potential solutions identified and to evaluate their efficiency and impact using simulation techn…
42	PL & JBG	#796 – Szelagowski	Proposal of BPMN extension with a view to effective modeling of clinical pathways	Marek Szela˛gowski	Systems Research Institute, Polish Academy of Sciences, Newelska 6, 01-447 Warsaw, Poland	2021	Poland	none	The illustrative case study is descriptive,	Empirical	COPD	Clinical and Didactic Center of the Medical University of Lodz		The aim of this article is to show how BPM methods have been used to develop integrated and inclusive clinical pathways in the treatment of one of the most common chronic diseases—COPD	It aims to serve as a guideline for interdisciplinary teams of health professionals, patients, and their caregivers and employ the newest telemedicine technology to maximize the treatment effectiveness and create the knowledge that upgrades the efficiency of the healthcare system.	In the healthcare system, the use of BPM methodologies allows for the ongoing automatic tracking of key parameters of the individual patient’s condition without the need for commitment to expensive medical resources.	it illustrates how standardised CPs can serve as guidelines for interdisciplinary teams of health professionals, patients and their caregivers and employ the newest telemedicine technology to maximize the treatment effectiveness and create knowledge that raises the efficiency of the healthcare system.	Although the paper lacks broader quantitative studies that would allow for the assessment of the economic and therapeutic effects of, as well as the impact on the development of medical knowledge in the field of COPD treatment... One crucial limitation of the work is its conceptual character. Despite the fact that telemedicine technologies are already available and the current version of GOLD ref…	The results of research conducted in the healthcare sector thus far prove that BPM is an effective tool for optimizing clinical processes, as it allows for the ongoing automatic tracking of key health parameters of an individual patient without the need to involve medical personnel.	In the healthcare system, the use of BPM methodologies allows for the ongoing automatic tracking of key parameters of the individual patient’s condition without the need for commitment to expensive medical resources. For the patients, it provides a chance for more effective treatment and better quality of life thanks to better adjustment of therapy and recommended pro-health behaviours to a speci…	However, this requires making certain adaptations to existing healthcare rules and regulations to allow for performing and financing such actions in accordance with the proposed model. 1. Selective access to the information contained in CPs. The BPMN specification does not define multi-perspectivity, the possibilities of many views or layers of process models (Braun et al., 2016). 2. Consistent m…	it is possible, regardless of the patient’s condition, to signal health and life-threatening situations, such as sudden heart failure or fall of the monitored patient. Data devices or online is sent to medical systems to enable therapists to track changes health parameters of the patient on an ongoing basis. When using methods from the fields of machine learning (ML) or artificial intelligence (A…
43	PL & MH	#586 – Alhaj 2017	Towards a model-based approach for developing and QA of online business processes	Mohammad Alhaj	Computer Engineering, Al-Ahliyya Amman University, AAU, Assal, Jordan	2017	Jordan	BPMN 2.0	Developmet of approach for quality assurance of online business processes, case study		Lung cancer	Hospital	Waiting time, number of patients treated	Approach for developing and providing a quality assurance for online business process, with goal and scenario models, able to provide quantitative measures of the goal compliances of business processes.	Improvement of measures of online processes that ensure the development of online business process quality	Quality assurance can be provided using BPMN and scenario and goal models together with performance measures. The BPM Testing Asset tool was the simplest and easiest to use because of the way it directly generated test scripts from the Business Process Model.	Waiting time for lung cancer treatment and number of treatment in cancer centre. Requirement Modeling Approach for developing and providing quality assurance for online business processes that bridges the gap between a performance metrics of the goal model and the operational data model of the business processes.	none	modelling processes and trajectories	Tracking of process metrics for patient admissions and treatments	none	As future work, we are planning to use the model-driven methodology to allow the mapping between the user requirement domain and the business process domain.
44	PL & MH	#829 – Yang 2021	On Treatment Patterns for Modeling Medical Treatment Processes in Clinical Practice Guidelines	Yang, Liqin	Fundan University, Shangai, China	2021	China	DMN and CMMN	representation of treatment patterns for modelling medical treatment processes	empirical study	Ginecology and obstretics, Emergency, Diabetes, oncology	Primary and secondary care	Coverage rate of treatment patterns	propose a set of process-oriented treatment patterns that can be applied to various clinical circumstances, and implement a modeling platform to support the use of treatment patterns.	Improvement of the efficiency of medical treatment process modeling.	treatment pattern based framework to model medical treatment processes for a new Clinical Pattern Guidelines document	Usefulness, Functionality, efficiency, usability and experience of use of treatment processes	Limited number of patterns	modelling processes and trajectories	Tracking coverage rate for treatment patterns	none	conjoint use of BPMN, DMN and CMMN
45	MH & JBG	#795 – Szelągowski 2021	BPM Support for Patient-Centred Clinical Pathways in Chronic Diseases	Marek Szela˛gowski	Systems Research Institute, Polish Academy of Sciences, Newelska 6, 01-447 Warsaw, Poland	2021	Poland	None	The illustrative case study is descriptive	empirical study	Chronic Obstructive Pulmonary Disease	Clinical and Didactic Center of the Medical University of Lodz		The aim of this article is to present and evaluate the redesign of diagnostic and therapeutic processes enabling the patient-centric organization of therapy thanks to the use of new telemedicine techniques and elements of hyperautomation.	taking advantage of the emerging opportunity to increase quality, reduce costs, and improve the cost/quality ratio requires a redesign of health care processes and a change in the approach to protecting the health of patients and their caregivers	the use of BPM methodologies allows for the ongoing automatic tracking of key parameters of the individual patient’s condition without the need for commitment to expensive medical resources. For the patients, it provides a chance for more effective treatment and better quality of life thanks to better adjustment of therapy and recommended pro-health behaviours to a specific clinical condition and…	In the therapy of COPD as a chronic disease, the use of patient-centred CPs using telemedicine technologies allows for: _x000F_ Raising the feeling of security of patients and their caregivers; _x000F_ Lifting the burden off of the healthcare system by eliminating visits/medical consultations which are deemed non-essential according to the adopted IPC; _x000F_ On the basis of data collected and a…	Although the paper lacks broader quantitative studies that would allow for the assessment of the economic and therapeutic effects of, as well as the impact on the development of medical knowledge in the field of COPD treatment, it illustrates how standardised CPs can serve as guidelines for interdisciplinary teams of health professionals, patients and their caregivers and employ the newest teleme…	Due to the unpredictability and dependence of the results of diagnostic and therapeutic processes on the use of knowledge in a specific context of process implementation, it is necessary to use dynamic business process management (dynamic BPM) to describe and implement diagnostic and therapeutic processes in the most effective way	the use of BPM methodologies allows for the ongoing automatic tracking of key parameters of the individual patient’s condition without the need for commitment to expensive medical resources. For the patients, it provides a chance for more effective treatment and better quality of life thanks to better adjustment of therapy and recommended pro-health behaviours to a specific clinical condition and…	However, such a solution requires viewing the patient as an equal participant of the therapeutic process; as someone with rights, including the right to medical education and the right to co-decide on the course of therapy. The patients are required to depart from their traditional passive role in therapy and to acknowledge that they also have certain responsibilities and that their realization h…	The use of IT technologies already available in healthcare, such a cloud computing, BigData, process mining, predictive analytics, ML or AI allows for the real-time collection and analysis of data and their use with a view to verifying existing and creating new knowledge directly in the course of performing diagnostic-therapeutic processes. However, this requires making certain adaptations to exi…
46	PL & MH	#652 – Bianchi 2021	Putting BPMN and DMN to Work: a Pediatric Surgery Case Study	Bianchi, AM	Politecnico di Milano, Milano, Italy	2021	Italy	DMN and FHIR (Fast Healthcare Interoperability Resource)	Case study (method not well described)	empirical	the perioperative surgical process for pediatric patients, from admission to the hospital to return to the ward or hospital discharge	a pediatric surgery unit of the Bambino Gesù Hospital in Rome, Italy process in a mid-size hospital	We modeled the activities we identified with the help of the staff of the hospital and by the analysis of internal protocols documents: the entire process model consists of 14 tasks, 1 subprocess, and 10 gateways, while the number of agents involved in the process is 8. Major process metrics [17] report: activity size = 29; control flow size = 27; control flow complexity = 14; resource attributes…	This paper reports on validating in a real clinical environment the advantages in process modeling and in decision modeling, coming from BPMN and DMN.	The integrated model can improve the quality of care in terms of results of treatment, cost reduction, resource planning, exception management, and coordination among different units within an organization, and can benefit compliance to clinical guidelines and best practices, guaranteeing a high quality of given care.	i. whenever a complex decision is to be taken, the decision would preferably be modeled by a DMN model, rather than by several AND, OR, XOR splits disseminated throughout the process model. The DMN model enables the decision architect to define the decision logic in an accurate, separate, and autonomous way, without being influenced by the details of the operational process model. The two distinc…	We obtained an integrated and formal guideline, covering both the process and the decision model, and describing the pediatric surgery process in a mid-size hospital. The guideline is currently used to train physicians and nurses within the same hospital. The guideline will also be used to involve other hospitals in future research projects, enabling a shared and unified approach to the treatment.	Firstly, there were no study limitations identified by the authors.. From my analysis, the study methodology was not well described. It is difficult to assess. The model appeared to be set a priori. End user input in this process is unclear. No modifications to the model appear to have been made as a result of the study. The major limitation could be relevence/applicability to other similar setti…	we aimed at defining a generic way of cross modeling (process and decision) independent from the deployed tools, basing our approach on the existing standards and recommendations.	This paper reports on validating in a real clinical environment the advantages in process modeling and in decision modeling, coming from BPMN and DMN. The integrated model can improve the quality of care in terms of results of treatment, cost reduction, resource planning, exception management, and coordination among different units within an organization, and can benefit compliance to clinical gu…	One of the most critical issues we faced during the development of the prototype refers to data exchange between the two separated execution environments. When the “business task” (blue task in Figure 1) is executed, data required for the decision are manually passed to the corresponding DMN model: once the model receives the suitable parameters, the DMN model produces the proper output, returned…	One possible solution to such data exchange limitations is that of deploying a tool providing the user both with process modeling facilities as well as with decision modeling facilities. However, such tools generally do not implement the full BPMN model, thus limiting the designer and requiring the designer to adopt several workarounds to map to the deployed tool all the features of the fully-fle…	Hopefully, a subset of the full data structure FHIR and HL7 aim at sharing are needed for the decision rules: thus, a proper subselection of the data is to be identified not to overweigh the entire data exchange mechanism.
47	PL & MH	#668 – deLima 2022	Mental health indicators in the hospitalization process in a Brazilian psychosocial care network	Inacia Bezerra de Lima	School of Nursing of Riberao Preto, University of Sao Paulo, Ribeirao Preto, Brazil	2021	Brazil	BPMN	Use of BPMN for identifying the models of hospitalisation and treatment processes of psychiatric patients in hospital, in order to produce knowledge for decision making	Empirical	Psychiatric	Hospital	number of admissions, age of hospitalised patients, number of hospitalisation in a year, hospitalisations due to substance use, average time spent in hospital	Improving decision-making in mental health through the indicators selected objectively from evidence-based practice. The useo of BPMN will enable to identify processes where the improvement is needed	Definition and use of process indicators able to measure and select mental health hospital admissions and characteristics			There is a significant lack of official indicators for mental health care in Brazil. Sub-processes of hospitalisation processes were not considered.	Defining processes for mental health indicators in psychiatric hospital admissions	Enable to better identify and understand the main activities of the processes	no indications	process definition	none
48	JBG+PL	#645 – Beckmann 2022	Guideline-Based Context-Sensitive Decision Modeling for Melanoma Patients	Catharina Lena BECKMANN	Department of Computer Science, University of Applied Sciences and Arts Dortmund (FH Dortmund), 44227 Dortmund, Germany	2022	Germany	FHIR (Fast Healthcare Interoperability Resource)	Represent hospital-specific standard operating procedures for melanoma	Empirical	Dermatology	Hospital	Not indicated (maybe the procedures for sentinel lymph node excision performed)	Therefore, this work aims to enhance modeling in a way that the clinical context as well as the available data of a specific patient are considered and used automatically in a later step to give context-sensitive decision support.	To visualize and harmonize the knowledge from the hospital-specific document hospital-specific standard operating procedures Malignes Melanom as a graphical workflow	Depending on the tumor thickness of the patient's primary tumor and the risk factors, SLNE is then performed or not. For a patient with a tumor thickness greater 1.0 mm, no ulceration and inconspicuous lymph node sonography findings, the BPMN modeling indicates that SLNE will be performed.		focused on the main treatment performed as defined in the hospital-specific SOP document rather than each optional treatment alternative. Not for metastatic cancer	Representation and definition of processes for patients treated for melanoma cancer that may face the Sentinel Lympho Node extraction procedure	Enable to identify and understand the main activities of the processes	No indications	process definition and pathway classification	none
49	JBG+PL	#961 – NIglesias 2022	Handling Time Constraints in Infection Clinical Pathways Using openEHR TP	Natalia Iglesias	AIKE Research Group (INTICO), University of Murcia	2022	Spain	BPMN +CMMN +DMN	Our methodology consisted of 1) analysis of the suitability of the extended BPMN standard and TP, comparing key temporal features for infection modelling; 2) representation and comparison of CR-BSI process patterns using both standards; and 3) proposal of TP improvements in view of the results of the use-case scenario.	Empirical	Catheter-Related Blood Stream Infection	Hospital	The BPMN-based CR-BSI process models are taken from [12,13], and they contain extensions to address time constraints, such as task and edge duration. For modelling the corresponding CR-BSI TP workflows, we have used the open source draw.io5 tool with the VML libraries6.	Our work is based on the hypothesis that openEHR Task Planning (TP) provides a suitable way for representing time dependencies in clinical infection processes.	Proposal of TP improvements in view of the results of the use-case scenario	As we can see, deterministic and non-deterministic events, parallel execution, task duration, relative time constraints between tasks and delays between iterations of looping tasks are key temporal features for modelling infection CPs.	The timerelated extensions are mainly focused on increased nondeterministic synchronization between tasks and improved repeatable constructs with the possibility of overrides affecting the metadata model. We also recognize the importance of the Resource perspective in clinical models, as resources often affect clinical decisions [15].	N/A			We were able to successfully translate the extended BPMN diagrams into the TP specification with no need for extensions, showing the out-of-the-box adequacy of TP for modelling time constraints in infection CPs.
50	JBG+PL	#988 – JMKirisits 2023	Process-Modelling of Cross-Sector Healthcare Quality Indicators	Julia M. KIRISITS	Section of Medical Information Management, Center for Medical Data Science, Medical University of Vienna, Austria	2023	Austria	BPMN + DMN		Empirical	the acute myocardial infarction as a tracer and defining the event of infarction as index event	Hospital				We show that BPMN and DMN could successfully be used to model the treatment guidelines of the QI-KA project in a formal way. The resulting models provide a clear, sustainable documentation and may also serve as a guideline for treatment processes or as a basis for conformance checking tasks. BPMN clearly proved as an established standard for process modelling, particularly in terms of tool suppor…		Although these results are very promising, research should be extended to other medical areas. Moreover, the outcome of the designed models and of conformance checking should be discussed in an interdisciplinary team – consisting of IT professionals, data engineers, physicians, caregivers, and funders.		This BPMN diagram is easily understandable and visually appealing. The process flow can be followed easily, whereas all important treatment steps are described precisely. Therefore, it is well suited to be discussed interdisciplinary with medical professionals.	we found some disadvantages of BPMN for our use case. The time-based conditions are not clear enough for automated execution. They are only typed as literal strings and ambiguous in their meaning. E.g., the timer “T40d” could also be interpreted as “wait 40 days after patient gave consent”. Moreover, the swimlane approach might also be a disadvantage, as the boundaries between inpatient and outpa…	However, BPMN lacks some specific requirements of healthcare – in our case mainly flexibility in task sequence and responsibility areas, as well as complex or timebase conditions. For the latter one, DMN convinced as a well-suited complement by separating decision requirements and decision logic. However, tool support for DMN less mature.
51	JBG+PL	#1012 – ILitchfield 2022	Automated conflict resolution for patients with multiple morbidity being treated using more than one set of single condition clinical guidance: A case study	Ian Litchfield	Institute of Applied Health Research, University of Birmingham, UK	2022	United Kingdom	BPMN + V	Model		chronic obstructive pulmonary disease (COPD) and osteoarthritis (OA)	Primary care		Here we describe an overview of our approach and the results of the final phase of our work. The latter involved creating an excerpt of our composed care guidelines for COPD and OA relating specifically to primary care consultations and then applying our algorithms to automatically detect conflicts in medication and lifestyle advice before presenting them to a panel of clinicians to determine the…		Our work demonstrates how our modified version of BPMN (BPMN + V) can translate clinical guidelines whilst still capturing their sophistication, and allows their transposition into logical constraints to successfully employ recognised constraint solvers to automatically identify clinically relevant conflicts.		We acknowledge that there are computational hurdles that must still be overcome and though it is feasible for data to be semantically linked in real time this was beyond the scope of this prototype tool [44			However, the semantics and details of how data interacts with the control-flow are not specified by the notation. We therefore created an extension to BPMN to provide this missing formalisation of the data semantics, and to specify the joint behaviour of the data-flow and control-flow [20]. This extension, BPMN + V, provides a data-driven formal model for care pathways. The control-flow of BPMN +…	The novel BPMN + V modelling tool also meant pathways could be readily populated with individual patient data critical to the precision of information around the potential conflict. We were able to link the various parts of the model with accurate and appropriate data for example attributes such as age, gender, and medication specific to each patient which help the clinician navigate a particular…
52	JBG+PL	#991 – GKober 2023	Using BPMN for medical guidelines that integrate with FHIR-RDF	Gerhard Kober	Visuapps GmbH, Vienna, AT	2023	Austria	Fast Healthcare Interoperability Resources (FHIR) [2] is a relatively new standard that fosters healthcare interoperability and provides a data format to store and provide patient medical information.	Model	Empirical	Management of asthma in adults in primary care	Primary care		The BPMN model defines the flow, decisions, and specialized execution classes. These execution classes manage the computer-science-relevant aspects, like how the queries to FHIR stores, transformations to FHIR-RDF are done, and even the executed SPARQL queries are abstracted from the user’s perspective.		This paper shows a possible approach to implement and assess a medical guideline in a formal executable workflow. The approach presented here made use of multiple Semantic Web sources while modeling a clinical guideline as BPMN workflows. By using FHIR, it was possible to include LOINC-codes, which define the exact meaning of the FHIR resource’s values.					When using these generated datasets, a situation occurred that data was not applicable for the BPMN to find a decision. This was the case when patient data were not clearly separated but represented a mixture of outcome options for the decision point. The BPMN execution engine can not take care of such a combined condition. Another finding during the execution of the BPMN and the integration of t…	The combination of BPMN, FHIR, and Semantic Web technologies allows for the creation of a system that backs clinical decision support, ensuring the usage of evidence-based medical guidelines. In comparison to [1], we extend the usage of BPMN to medical data, and in contrast to [8], we also incorporate FHIR-data, ontologies, and SPARQL for taking decisions.
53	JBG+PL	#1023 – BMartínez-Salvador 2023	A model-driven transformation approach for the modelling of processes in clinical practice guidelines	Begoña Martínez-Salvador	Department of Computer Engineering and Science, Univ. Jaume I, Spain	2023	Spain	We demonstrate this novel approach by choosing the above-mentioned BPMN notation and the PROforma CIG language as source and target languages, respectively.	Model	Empirical	The process fragment that the cardiologists chose to model was the flowchart for the diagnosis of HF included in the 2021 version of the guideline.	Hospital	Events, tasks and gateways are types of BPMN flow objects.Sub-processes are compound activities. A sub-process is depicted as a single node but contains its own process diagram.	The research problem we address is the difficulty of encoding the recommendations of CPGs into a CIG language. In this context, we advocate promoting the involvement of clinicians in the encoding of CPG recommendations.		According to the answers (mostly agree or strongly agree, for all statements), they agree on the ease of use of the BPMN language after a basic initial training, and on the understandability of the resulting BPMN models. They view favourably that BPMN models facilitate the discussion of clinical issues,both with clinicians of the same speciality and with other clinical staff. They also agree that…		As mentioned above, a limitation of our approach is that the resulting PROforma models have a more complex structure, with more elements, compared to manually developed PROforma models. Notice that this is related to the structure-identification strategy used, rather than to the use of MDD tools. Another problem is related to our choice of BPMN notation as a preliminary modelling language. This c…
54	JBG+MH	NRasooli 2024	BPM application in clinical process improvement: a women'hospital case study	Neda Rasooli	Department of Industrial Engineering, University of Tehran, Alborz Campus, Tehran, Iran	2024	Iran	None	Mixed-method Case Study: direct observation of the process, interviews with the actors of the process, and the hospital information system (HIS)	Empirical	Natural childbirth (normal vaginal delivery (NVD))	Hospital; Women's Hospital Tehran	Patient, Time, Decision, Multidisciplinary, Resource, Events, tasks and gateways; Patient needs, process boundary determination, process actors determination, roles, and different parts respectively with lanes and pools, activities and sequence; validated by expert confirmation and process mining conformance with event log registration in the information system; Performance dimensions against whi…	aim of realizing an improved delivery experience and increased maternal satisfaction	modeling and improvement of the natural vaginal delivery process in a specialized gynecology and obstetrics hospital in Tehran	modeled and improved the natural vaginal delivery process in the case setting; model validation by clinical supervisors, 95% confromance between model and actual as defined by process mining; bottlenecks identified, root-cause and cause-effect analysis identified key points for redesign of the care pathay to overcome “mother’s dissatisfaction” . Identified three new heuristics to redesign clinica…	an redesigned "to-be" (proposed) model for improved delivery experience and increased maternal satisfaction in NVD care pathway	The fourth phase of the heuristics redesigning and improving the process, in which for the first time three new categories have been presented including hospital-based, patient-based, and medical technique-based results show BPM intervention effect can be far-reaching in improving patient care and optimizing operational efficiency.	to describe the processes of the "as-is" CP; to identify bottlenecks; to redesign a "to-be" CP	(1) Clarify the status of the as-is process for managers to make decisions. (2) Compare current trends with upstream guidelines. (3) Identifying bottlenecks, redesigning, and improving the process until reaching the tobe state. (4) Simplify and create a common understanding for stakeholders and decision-makers of the process.	None identified	Research the application, use, and impact of modeling to inform decision-making. computer simulation to compare the “as is” and “future” state of the delivery process in childbirth and the impact of its implementation on improving the maternal experience of childbirth	None identified
55	JBG+MH	CRocco 2024	Improving care pathways through BPM and telemedicine: an Italian study	Claudio Rocco	Department of Mechanics, Mathematics and Management (DMMM), Polytechnic University of Bari, Bari, Italy	2024	Italy	HL7 FHIR	Descriptive case study	Empirical	chronic diseases	Territorial	actors, activities, flow/sequence, organisational issues, technological issues, system usability, integration, functionality, learning/training needs	The main aim of this work is to illustrate the application of a process management approach in a real healthcare scenario, analysing the improvements in terms of procedures and services.	A novel methodological framework based on organizational, clinical and technological innovation, defined and engineered in a single integrated IT platform, in order to redesign territorial assistance and CPs employing a BPM approach; to organize the different socio-medical activities in a unique and integrated IT system that should be sustainable, scalable and replicable.	Telemedicine services with advanced devices and technologies are not enough to provide significant changes in the healthcare sector if other key aspects such as health processes, organizational systems, interactions between actors and responsibilities are not considered and improved. Of a total of 17 surveyed healthcare professionals, 76% said they would like to use the system frequently. Over 50…	Definition of a novel methodological framework based on organizational, clinical and technological innovation, in order to redesign the territorial care for people with chronic diseases.	Questionnaires on patients’ UX are not completely available, so they are not mentioned in this research; in fact, the collection of patients’ responses to the SUTAQ questionnaire is still ongoing in order to provide an accurate evaluation of their experience.	assigning specific tasks to the healthcare operators and evaluating their state (activities done, pending, to assign, etc.)	The modelling of the CP highlights the differences between how a process (and the related activities) is imagined and how it is really performed. Physicians and health professionals are led to discuss among them on care processes and various tasks to keep a patient in good health as long as possible. Moreover, process modifications are possible according to the defined CPs, maintaining the alignm…	None identified	Through the digitalization of CPs (done using BPMN) for the 4 chronic diseases in the TALIsMan project, it is possible to enable a digital ecosystem that can sequentially manage all the interventions of different healthcare operators… Digitalization of CPs with the possibility of their integration into a telemedicine platform may be useful to support a growing need for clinical and technological …	None identified
56	JBG+MH	JKnight 2024	Visualizing Patient Pathways and Identifying Data Repositories in a UK Neurosciences Center: Exploratory Study	Jo Knight	Lancaster Medical School, Lancaster University, Lancaster, United Kingdom	2024	United Kingdom	None	Descriptive case study	Empirical	neurology outpatients pathway	Regional Neuroscience Centre (of Lancashire Teaching Hospitals NHS Foundation Trust)	patient pathways and the data flows and storage associated with them	To demonstrate the application of business process modeling notation (BPMN) to represent clinical pathways at a UK neurosciences center and map the clinical activity to corresponding data flows into electronic health records and other nonstandard data repositories.	the identification of relevant datasets and subsequent better use of health care data to improve patient care and service delivery	Identified 13 standard applications where neurology clinical activity was captured as part of the patient’s EHR including applications and databases for managing referrals, outpatient activity, laboratory data, imaging data, and clinic letters. Identified 22 distinct datasets not within standard applications that were created and managed within the neurosciences department, either by individuals …	This study gives us an understanding of where datasets are stored, how the standard applications are being used, and an insight into why data may not always be stored in those systems. This knowledge could lead to improved understanding of where efficiencies can be achieved. For example, we noted that all the six specialist nurse teams have different ways of capturing data, but the way in which p…	this study focuses on one specialty in one hospital. the specific insights generated from this work may not be generalizable to other areas (but the methodology is).	To map data flows and data repositories within neurology services at a regional neurosciences center. We used BPMN to visualize the patient pathway and identify data flows and repositories, highlighting the volume and complexity of the data generated by and used within neurology services and and allow for future improvements in data capture by identifying where unnecessary effort is being made.	We have demonstrated that BPMN can be of use in visualizing data pathways as well as clinical processes. It is easily understandable, standardized, and flexible [4]. Precedent of use in modelling clinical processes, patient trajectories, and hospital protocols, and health care–specific extensions are available.	None identified	None identified	None identified
57	JBG+MH	VMadan 2025	The National Health Service 2-week-wait skin cancer referral pathway: analysis and recommendations for process improvement	Vishal Madan	Department of Dermatology, Northern Care Alliance NHS Foundation Trust, Salford, UK	2025	United Kingdom	None	Descriptive case study	empirical	skin cancer referral pathway	NHS 2-week-wait suspected skin cancer referral pathway (2WW) process of initial GP referral to secondary care appointment and outcomes is analysed / no intervention	volume, variety, variation in demand and visibility – the four Vs.7. composites of quality, speed, dependability, flexibility and cost.7 speed, flexibility, dependability and quality of service. suppliers, inputs, process(es), outputs and customers (SIPOC).	To undertake process mapping of the current 2WW skin cancer pathways and provide recommendations to streamline and improve the pathway to meet the 2WW standards	to lead to recommendations for process changes to expedite patient care and increase capacity in 2WW clinics	Process analysis enabled the identification of some of the limitations of the 2WW skin cancer pathway.	Redesign of the process map of the pathway led to recommendations to: include lesion assessment using artificial intelligence, single-lesion assessment clinics and direct access skin surgery.	From becoming aware of a suspect lesion to having it diagnosed and treated or discharged is a variable process with several nonconforming parameters such as procrastination and delayed access to primary care. For this article, these variabilities have been ignored to enable simplification of the process.	The objective of this exercise is to streamline the process by addressing a reduction in the time between these two subprocesses (from contact with the GP to being seen for definitive treatment), facilitating faster diagnosis and treatment.	Certain key questions can help the descriptive process map turn into an analytic tool that, in turn, can help bring about process improvement. Identification of the bottlenecks and redesigning the process offers solutions, some of which, such as screening using AI tools, are already being utilized by healthcare providers. (e.g. SLACs can offer a rapid turnaround, reduce bottlenecks and substantia…	The recommendations in this paper are open to criticism as they might be perceived to ignore the human element in 2WW-process transformation.	Involving stakeholders in making these decisions and ensuring that the newly adopted process, encompassing recommended changes, is reaudited and remapped for continuous improvement is perhaps the most important recommendation.	None identified
58	MH+JBG	Odeh 2025	Bridging the digital readiness gap in palliative home care: A process to data approach	Yousra Odeh	Software Engineering Department, Faculty of Science and Information Technology, Al-Zaytoonah University of Jordan, Amman, Jordan	2025	Jordan	None	Case study using design science research methodology. 1. role oriented business process modeling, 2. algorithmically derived data model	empirical	palliative home care (PHC) process	The King Hussein Cancer Center in Jordan’s case study on the	roles, responsibilities, privileges, interactions, flow of activities, and associated consumed data in the existing PHC process	To comprehend the existing palliative home care process and its respective data for cancer patients in Jordan prior to its digital transformation.	Exapansion of previosuly developed BMPN models for PHC, to integrate the data consumed over the workflow execution.	The work delivered 33 data entities and their relationships from role-oriented business process models that were not identified before this research. The existing PHC process has reported low automation in its activities and some complex interactions of communications within roles. Before communicating this research, the data model of the process was absent.	The business process model and data model contribute to attaining a higher digital readiness before a digital transformation into a technology-supported palliative home care system. This has involved eliciting roles, associated responsibilities, interactions, and privileges regarding their activities and respective data for future development.	According to the role-oriented BPMs, limited stakeholders have been involved, although a deeper engagement of a broader range of stakeholders would enrich the current perspectives of the models. The algorithm design is limited to the role-oriented BPM based on some assumptions that may limit its applicability to other BPMs. The study focuses on delivering process and data models without extending…	Eliciting, designing, developing, and evaluating the current workflow of the PHC process in KHCC that has already been conducted in Odeh et al.1 and adding data entities linked to the activities in the workflow. Followed by using this BPMN model as a source to extract the data entities to generate the respective data model.	facilitate useful and rich communications between stakeholders. Standardization and interoperability in BPMs are other key features that permit organizations to use the agreed syntax and semantics for reusability and automation. Apart from BPMN notations, BPM promotes sharing the current practice of PHC to develop and advance it through injecting and adopting other good palliative care practices …	when steps are less structured within dynamic scenarios in a process.67	Implementing both PHC BPM and data model in a real setting can be done through training PHC professionals on using BPMN and data modeling tools to create new workflows and data entities. Then, execute the model in the pilot PHC unit. Then, collect feedback from patients, caregivers, PHC professionals, and family members to refine the models. Finally, they advocate for policies that support digita…	Unified Modeling Language (UML) is for generic use for both business and software domain experts.66 Case Management Model and Notation is the appropriate language when steps are less structured within dynamic scenarios in a process.67
59	MH+JBG	Calabrese 2024	Design and development of a digital diagnostic clinical pathway: evidence from an action research study	Armando Calabrese	Department of Enterprise Engineering “Mario Lucertini”, University of Rome “Tor Vergata”, Rome, Italy	2023	Italy	BPSim	Action research (AR) + service design (SD) within the overarching framework of a digital transformation initiative. Within AR cycles, methods included process mapping using workshops and semi-structured interviews with informants as data sources. The simulation module of Bizagi Modeler software was used: Bizagi Simulation follows BPSim (Business Process Simulation) standard that allows enhancemen…	empirical	transient loss of consciousness (TLOC)	publicly funded hospital (ED presentation and Complex Operating Unit (COU) which manage outpatient services called complex outpatient packages (COP)) / implementation of a patient-centric web application + optimization tool for scheduling diagnostic examinations	Units of analysis: patient, organization units (ED, COU), Process. bottlenecks, resource allocation issues, effectiveness of care pathways. time gap between the ED discharge and the start of the CP, patient care continuity, lack of immediate follow-up, potential exacerbation patient’s condition, healthcare costs.	The central aim of this study is to reimagine and reconfigure CPs within the healthcare domain. Our focus centers on the CP dedicated to patients presenting at the Emergency Department of Policlinico Tor Vergata Hospital, a prominent general acute hospital located in Rome, presenting with symptoms of transient loss of consciousness (TLOC).	optimizing the patient pathway for individuals; through systematic investigation and iterative improvements, we seek to enhance the overall quality of care provided to patients experiencing TLOC, while also optimizing the operational processes within this critical clinical pathway who present at the ED with TLOC	TLOC COP has a critical bottleneck in the activation procedures. use of paper-based documentation hinders communication and coordination between the ED and other hospital departments. hospital’s Planning Department does not use any optimization tools for scheduling of examinations. These shortcomings can lead to two negative consequences: patients may present again at the ED with the same symptom…	our approach proved a successful method to achieve staff consensus on the “to-be” process design for the digitalized CP, with reengineered activation procedures, examinations scheduling processes and communications mechanisms. Simulation results shows how ISCOP may be a valid solution for improving COPs’ performance, highlighting how it would be worth testing the developed solution in the hospita…	Potential limitations to generalizability. Application in other hospitals or departments are recommended to include local process analyses to evaluate the interaction mode among the people involved in the CP and, if needed, modify this aspect of the system.	For drawing the process maps, we adopted Business Process Modelling Notation (BPMN 2.0). Simulation of "to-be" process maps using BPSim (Bizagi Simulation )	Free-licence software available (Bizagi Process Modeler) - easy to use and provides logic-validation support (Chinosi and Trombetta, 2012). Successful identification of problems with subprocesses when BPMN diagrams of "as-is" CP used to support AR-SD cycles. Beneficial as tool to support collaborative updating of CP (to create "to-be" process diagrams) that can then be used in simulation.	None identified	None identified	None identified
60	MH+JBG	Rosa2024	Business Process Modelling to Optimise the Management of Surgeries of Acute Cholecystitis: A Case Study of an Italian Hospital Unit	Angela Rosa	Department Management, Finance and Technology, LUM University “Giuseppe Degennaro”	2024	Italy	None	Descriptive case study	empirical	identification and management (surgical) of acute cholecystitis (AC)	an Italian hospital unit (HU) / Lean Healthcare Process Improvement	high-risk case classification, complications (in short-term peritonitis), delays in care, errors in clinical care protocols, main tasks, KPI's, actors, pools	to formulate new AC management processes that overcome obstacles to the treatment of AC within the pre-established 48-h timeframe	establisment of paths for managing patients with urgent surgical emergencies, together with the scarcity of general surgical resources, including the time used in the operating room, to achieve treatment of AC within the pre-established 48-h timeframe.	The proposed workflow provides data on critical KPIs for the management of patients presenting AC and presents BPMN workflows that model the patient pathway from triage to the hospital emergency room to possible surgery.	This model helps to optimise the organisation of the HU and to manage high risk AC cases for possible complications of the patient in the short term. The process mapping allowed the definition of KPIs to optimize the entire patient care management process. The knowledge gained can be taken as a reference by healthcare facilities worldwide to improve patient efficiency and manage hospital capacity.	This research did not test implementation of proposed care pathways. Future research in this area will conduct more case studies on the implementation of the recommendations to refine the recommended processes further.	to define the main tasks of the ‘AS IS’ care path of patients suffering from AC finding the main features allowing the care protocol optimization and the formulation of the ‘TO BE’ KPI important to estimate the operations of the whole actors of the analyzed Hospitalization Unit (HU). to identify Key Performance Indicators (KPIs) suitable for modelling the patient pathway from triage to the hospit…	is an international standard (ISO/IEC 19510:2013) based on graphical process modelling. Previous use in wide range of healthcare settings, including surgical operations management.	none identified	None identified	None identified
61	MH+JBG	DosSantosLeandro2024	FHIR Implementation Guide for Stroke: A dual focus on the patient's clinical pathway and value-based healthcare	Gabrielle dos Santos Leandro	Graduate Program in Health Technology, Pontifícia Universidade Católica do Paraná, Curitiba, Brazil	2024	Brazil	FHIR	Descriptive case study	empirical	Stroke pathway	Joinville, Brazil,which runs an established Stroke CP, aligned with the Brazilian CP for Cerebrovascular Accidents in Adults, and reinforced by the Joinville Stroke Registry.	Global Stroke Guidelines and Action Plan [7], the ICHOM Stroke Data Collection Reference Guide [9], ICHOM Stroke Data Dictionary [34], Stroke CP case-study (as informed by 3 specialist nurses)	Develop an FHIR IG for stroke care rooted in established stroke CP and VBHC principles.	An FHIR IG for strokewill significantly ehnaceinteroperability, streamlining the tracking of patient outcomes for quality enhancement, facilitating informed treatment choices, and enabling the development of dashboards to promote collaborative excellence in patient care.	Our BPMN model encompassed three critical phases that represent the entire patient journey from symptom onset to rehabilitation: (1) the Pre-Hospital Phase, (2) the Acute Stroke Hospital Phase, and (3) the Follow-up and Rehabilitation Phase.	The stroke data dictionary included 81 variables, which were expressed as questionnaires, profiles, and extensions. The FHIR IG comprised nine pages: Home, Stroke-CP, Data Dictionary, FHIR, ICHOM, Artifacts, Examples, Downloads, and Security. We developed 96 artifacts, including 7 questionnaires, 27 profiles with corresponding example instances, 3 extensions, 18 value sets, and 14 code systems pe…	In this study, we did not include data from wearables or address issues related to anonymization, security, and privacy. Additionally, we did not explore the integration of analytics and machine learning for clinical decision-making and predictive modeling, nor did we validate our FHIR IG in real-world settings.	To determine the necessary contents and metadata for the FHIR IG, we represented the stroke CP using the BPMN on the Camunda® platform.	BPMN was chosen due to its widespread use for process representation, including within the healthcare sector. The focus is on representing data elements within FHIR resources to help healthcare providers track and compare patient outcomes, enabling better treatment decisions and the development of dashboards for benchmarking against global standards. In the development of this FHIR IG, a critical…	None identified	None identified	None identified
